# Supplementary material for: Developing and experimentally validating a glucocorticoid signaling-related gene signature to evaluate the prognosis and immunotherapeutic response in kidney renal clear cell carcinoma
Source: PLoS One. 2025 Oct 13;20(10):e0334104. doi: 10.1371/journal.pone.0334104 (PMC12517536; doi:10.1371/journal.pone.0334104)
Supplement: S1 Table — (XLSX) [file pone.0334104.s023.xlsx]

## Sheet: S1
S1 Table The baseline clinicopathological features of the public and local KIRC cohorts.
Parameters	TCGA-KIRC (N = 518)	E-MTAB-1980 (N = 101)	GSE29609 (N = 39)	GSE167573 (N = 55)	GSE53757 (N=72)	GSE73731 （N=265)	GSE40435 (N=101)	JAVELIN Renal 101 (N=726)	Local cohort (N = 21)
Survival status
Alive	349 (67.37%)	78 (77.23%)	22 (56.41%)	45 (81.82%)	-	-	-	-	-
Dead	169 (32.63%)	23 (22.77%)	17 (43.59%)	10 (18.18%)	-	-	-	-	-
Follow-up (year)	3.78 ± 2.65	4.86 ± 2.91	2.95 ± 1.65	2.82 ± 2.14	-	-	-	0.61 ± 0.41	-
Age (year)	60.3 ± 12.04	63.48 ± 11.50	61.38 ± 12.77	-	-	-	64.12 ± 9.24	60.69 ± 10.04	62.76 ± 12.15
Gender
Female	176 (33.98%)	24 (23.76%)	-	33 (60.00%)	-	161 (60.75%)	42 (41.58%)	178 (24.52%)	4 (19.05%)
Male	342 (66.02%)	77 (76.24%)	-	22 (40.00%)	-	101 (38.11%)	59 (58.42%)	548 (75.48)	17 (80.95%)
TNM Stage
I	259 (50.00%)	-	-	-	24 (33.33%)	41 (15.47%)	43 (42.57%)	-	4 (19.05%)
II	57 (11.00%)	-	-	-	19 (26.39%)	12 (4.53%)	14 (13.86%)	-	9 (42.86%)
III	117 (22.59%)	-	-	-	14 (19.44%)	28 (10.57%)	11 (10.89%)	-	6 (28.57%)
IV	82 (15.83%)	-	-	-	15 (20.83%)	44 (16.60%)	14 (13.86%)	-	2 (9.52%)
Unknown	3 (0.58%)	-	-	-	0 (0.00%)	140 (52.83%)	19 (18.81%)	-	0 (0.00%)
pT stage
T1	265 (51.16%)	68 (67.33%)	11 (28.21%)	37 (67.27%)	-	-	-	-	4 (19.05%)
T2	69 (13.32%)	11 (10.89%)	5 (12.82%)	9 (16.36%)	-	-	-	-	12 (57.14%)
T3	173 (33.40%)	21 (20.79%)	22 (56.41%)	7 (12.73%)	-	-	-	-	3 (14.29%)
T4	11 (2.12%)	1 (0.99%)	1 (2.56%)	2 (3.64%)	-	-	-	-	2 (9.52%)
Unknown	0 (0.00%)	0 (0.00%)	0 (0.00%)	0 (0.00%)	-	-	-	-	0 (0.00%)
pM stage
M0	411 (79.34%)	89 (88.12%)	25 (64.10%)	49 (89.09%)	-	57 (21.51%)	-	-	21 (100.00%)
M1	78 (15.06%)	12 (11.88%)	14 (35.90%)	6 (10.91%)	-	44 (16.60%)	-	-	0 (0.00%)
Unknown	29 (5.60%)	0 (0.00%)	0 (0.00%)	0 (0.00%)	-	113 (42.64%)	-	-	0 (0.00%)
pN stage
N0	230 (44.40%)	94 (93.07%)	31 (79.49%)	42 (76.36%)	-	-	-	-	17 (80.95%)
N1	16 (3.09%)	7 (6.93%)	8 (20.51%)	13 (23.64%)	-	-	-	-	4 (19.05%)
Unknown	272 (52.51%)	0 (0.00%)	0 (0.00%)	0 (0.00%)	-	-	-	-	0 (0.00%)
Histological grade
G1	12 (2.32%)	13 (12.87%)	-	-	-	22 (8.30%)	22 (21.78%)	-	-
G2	223 (43.05%)	59 (58.42%)	-	-	-	90 (33.96%)	47 (46.53%)	-	-
G3	202 (39.00%)	22 (21.78%)	-	-	-	95 (35.85%)	24 (23.76%)	-	-
G4	73 (14.09%)	5 (4.95%)	-	-	-	49 (18.49%)	8 (7.92%)	-	-
Unknown	8(1.54%)	2 (1.98%)	-	-	-	9 (3.40%)	0 (0.00%)	-	-
