# Supplementary material for: Developing and experimentally validating a glucocorticoid signaling-related gene signature to evaluate the prognosis and immunotherapeutic response in kidney renal clear cell carcinoma
Source: PLoS One. 2025 Oct 13;20(10):e0334104. doi: 10.1371/journal.pone.0334104 (PMC12517536; doi:10.1371/journal.pone.0334104)
Supplement: S2 Table — (XLSX) [file pone.0334104.s024.xlsx]

## Sheet: S2
S2 Table 655 glucocorticoid signaling-related genes collected from the MSigDB.
Name	Web link	Gene Symbol
REACTOME_GLUCOCORTICOID_BIOSYNTHESIS	https://www.gsea-msigdb.org/gsea/msigdb/human/geneset/REACTOME_GLUCOCORTICOID_BIOSYNTHESIS	CYP11B1, CYP11B2, CYP17A1, CYP21A2, HSD11B1, HSD11B2, HSD3B1, HSD3B2, POMC, SERPINA6
WP_GLUCOCORTICOID_BIOSYNTHESIS	https://www.gsea-msigdb.org/gsea/msigdb/human/geneset/WP_GLUCOCORTICOID_BIOSYNTHESIS	AKR1C1, AKR1C2, AKR1C3, AKR1C4, AKR1D1, CBR1, CYP11B1, CYP11B2, CYP21A2, CYP3A4, HSD11B1, HSD11B2, SRD5A1, SRD5A2
GOBP_REGULATION_OF_GLUCOCORTICOID_BIOSYNTHETIC_PROCESS	https://www.gsea-msigdb.org/gsea/msigdb/human/geneset/GOBP_REGULATION_OF_GLUCOCORTICOID_BIOSYNTHETIC_PROCESS	ATP1A1, BMP2, BMP5, DGKQ, DKK3, H6PD, NR3C1, REST, WNT4
GOBP_GLUCOCORTICOID_METABOLIC_PROCESS	https://www.gsea-msigdb.org/gsea/msigdb/human/geneset/GOBP_GLUCOCORTICOID_METABOLIC_PROCESS	APOA1, ATP1A1, BMP2, BMP5, CACNA1H, CBR1, CRH, CYP11A1, CYP11B1, CYP11B2, CYP17A1, CYP21A2, DGKQ, DKK3, GAL, H6PD, HSD11B2, MECP2, NR3C1, REST, SERPINA6, STAR, STUB1, WNT4, YWHAH
GOBP_NEGATIVE_REGULATION_OF_GLUCOCORTICOID_METABOLIC_PROCESS	https://www.gsea-msigdb.org/gsea/msigdb/human/geneset/GOBP_NEGATIVE_REGULATION_OF_GLUCOCORTICOID_METABOLIC_PROCESS	ATP1A1, BMP2, BMP5, DKK3, REST
GOBP_REGULATION_OF_GLUCOCORTICOID_METABOLIC_PROCESS	https://www.gsea-msigdb.org/gsea/msigdb/human/geneset/GOBP_REGULATION_OF_GLUCOCORTICOID_METABOLIC_PROCESS	ATP1A1, BMP2, BMP5, DGKQ, DKK3, GAL, H6PD, NR3C1, REST, STUB1, WNT4
GOBP_REGULATION_OF_GLUCOCORTICOID_RECEPTOR_SIGNALING_PATHWAY	https://www.gsea-msigdb.org/gsea/msigdb/human/geneset/GOBP_REGULATION_OF_GLUCOCORTICOID_RECEPTOR_SIGNALING_PATHWAY	BMAL1, CLOCK, CRY1, CRY2, LMO3, PER1, PHB1
WP_GLUCOCORTICOID_RECEPTOR_PATHWAY	https://www.gsea-msigdb.org/gsea/msigdb/human/geneset/WP_GLUCOCORTICOID_RECEPTOR_PATHWAY	ABHD2, ACKR3, ADGRF4, AKAP13, ALOX5AP, AMIGO2, ANGPTL4, ANKRD1, ARL5B, B3GNT5, BHLHE40, BIRC2, BIRC3, CAVIN2, CCL2, CCL20, CDC42EP3, CDKN1C, CPEB4, CUL1, DNAJC15, DNER, EDN2, ENC1, EPB41L4B, ETNK2, FGD4, FGFBP1, GADD45B, GPR153, HSP90AA1, IL11, JUN, KTN1, LRRC8A, MFGE8, MGAM, NAV3, NFKB2, NR1I2, NR1I3, NR3C1, PDE4B, PLK2, PMP2, POU5F1, PPP1R14C, PRRG4, PTGES3, PTGS2, RGS2, RXRA, S100P, SCNN1A, SE…
GOBP_GLUCOCORTICOID_SECRETION	https://www.gsea-msigdb.org/gsea/msigdb/human/geneset/GOBP_GLUCOCORTICOID_SECRETION	CRH, CRHR1, CRY1, CRY2, GAL, GALR1, GHRL, KCNQ1, POMC, PTPN11, SELENOM, TSPO
GOBP_REGULATION_OF_GLUCOCORTICOID_SECRETION	https://www.gsea-msigdb.org/gsea/msigdb/human/geneset/GOBP_REGULATION_OF_GLUCOCORTICOID_SECRETION	CRH, CRHR1, CRY1, CRY2, GAL, GALR1, GHRL, POMC, PTPN11, TSPO
GOBP_CELLULAR_RESPONSE_TO_GLUCOCORTICOID_STIMULUS	https://www.gsea-msigdb.org/gsea/msigdb/human/geneset/GOBP_CELLULAR_RESPONSE_TO_GLUCOCORTICOID_STIMULUS	ANXA1, AQP1, ASS1, ATP5F1A, AXIN2, BCL2L11, CASP9, CFLAR, CYP1B1, DDIT4, EDN1, EIF4E, FAM107A, FBXO32, FECH, FLT3, GJB2, GSK3A, HMGCS2, HNRNPU, IGF1R, ISL1, JAK2, KLF9, METTL21C, MSTN, MT-ND3, MYOD1, NPAS4, NR3C1, PCK1, PCK2, REST, RPS6KB1, SERPINF1, SMYD3, SRD5A1, SSTR2, SSTR3, SSTR4, SSTR5, STC1, TFAP4, UBE2L3, UGT1A1, USP8, ZFP36, ZFP36L1, ZFP36L2, ZNF764
HP_ABNORMALITY_OF_CIRCULATING_GLUCOCORTICOID_LEVEL	https://www.gsea-msigdb.org/gsea/msigdb/human/geneset/HP_ABNORMALITY_OF_CIRCULATING_GLUCOCORTICOID_LEVEL	AAAS, ABCD1, AIRE, AKT1, ARMC5, ATRX, BAP1, BRAF, CBX2, CDH23, CDKN1A, CDKN1B, CDKN2A, CDKN2B, CDKN2C, CTNNB1, CYB5A, CYP11A1, CYP11B1, CYP11B2, CYP17A1, GATB, GATC, GLI3, GNAS, HSD11B2, HSD3B2, HTR1A, KCNJ11, MC2R, MEN1, MRAP, NF2, NFKB2, NNT, NR0B1, NR3C1, PCSK1, PDE11A, PDE8B, PDGFB, PIK3CA, POMC, POR, PRKACA, PRKAR1A, QRSL1, RET, ROBO1, SERPINA6, SMARCB1, SMARCE1, SMO, STAR, SUFU, TBX19, TERT…
RHEIN_ALL_GLUCOCORTICOID_THERAPY_DN	https://www.gsea-msigdb.org/gsea/msigdb/human/geneset/RHEIN_ALL_GLUCOCORTICOID_THERAPY_DN	ACAA2, ACADM, ACAT1, ADA, ADGRA3, ADSL, AHCY, AHCYL1, AK2, AKAP12, AKR1A1, ALDH5A1, ALDH6A1, ANP32A, ANP32B, ANP32E, APEX1, APOBEC3G, ARMCX1, ARPC5L, ASAP2, ATIC, ATP5F1C, ATP5MC3, ATP5MG, ATP5PF, ATP9A, ATRX, ATXN10, BARD1, BCAP31, BCCIP, BCL2, BHLHE40, BIRC5, BLMH, BLNK, BUB1B, BZW2, C1QBP, C1orf54, CACYBP, CALM1, CANX, CAT, CCDC90B, CCNB2, CCND3, CCNG1, CCT3, CCT6A, CCT7, CCT8, CD34, CD9, CD99…
RHEIN_ALL_GLUCOCORTICOID_THERAPY_UP	https://www.gsea-msigdb.org/gsea/msigdb/human/geneset/RHEIN_ALL_GLUCOCORTICOID_THERAPY_UP	ABCA1, ADAM28, AHNAK, ALAS2, ANKRD11, AREG, ASAH1, BIRC3, C15orf39, CA1, CD55, CEBPB, CH25H, CHPT1, CREM, CRYBG1, CSTA, CXCL8, CYTIP, DDX17, DDX39B, DEFA1, DEFA4, DIDO1, DUSP4, DUSP5, EZR, FOSL2, G0S2, GABARAPL1, GABPB1-IT1, GLIPR1, GLUL, GPR18, GPR183, GPR65, GRK5, GTPBP1, IDS, IFNGR1, IL13RA1, IL1R2, IQSEC1, ITGAM, ITPR3, KLF9, KLHL2, LTF, LY86, LY96, LYZ, MAP3K8, MAX, MFN1, MIR22HG, MNDA, MS4A…
