# Supplementary material for: Developing and experimentally validating a glucocorticoid signaling-related gene signature to evaluate the prognosis and immunotherapeutic response in kidney renal clear cell carcinoma
Source: PLoS One. 2025 Oct 13;20(10):e0334104. doi: 10.1371/journal.pone.0334104 (PMC12517536; doi:10.1371/journal.pone.0334104)
Supplement: S3 Table — (XLSX) [file pone.0334104.s025.xlsx]

## Sheet: S3
S3 Table The primer sequence used in this study.
Gene	Forward Primer (5'-3')	Reverse Primer (5'-3')
Nfkb2	TGGCATCCCCGAATATGATGA	TGACAGTAGGATAGGTCTTCCG
Gapdh	AGGTCGGTGTGAACGGATTTG	GGGGTCGTTGATGGCAACA
