# Supplementary material for: Developing and experimentally validating a glucocorticoid signaling-related gene signature to evaluate the prognosis and immunotherapeutic response in kidney renal clear cell carcinoma
Source: PLoS One. 2025 Oct 13;20(10):e0334104. doi: 10.1371/journal.pone.0334104 (PMC12517536; doi:10.1371/journal.pone.0334104)
Supplement: S4 Table — (XLSX) [file pone.0334104.s026.xlsx]

## Sheet: S4
S4 Table The glucocorticoid signaling-related genes showing differential expression between paracarcinoma and KIRC tissues.
Gene Symbol	logFC	P value	FDR
ATP1A1	-2.82677	3.52E-138	2.25e-135
EPB41L4B	-1.90931	8.98E-123	2.86e-120
FECH	-1.73994	1.15E-106	2.44e-104
ANGPTL4	5.24142	5.27E-93	6.72e-91
HADH	-1.66571	1.49E-91	1.58e-89
SCNN1A	-4.09353	3.10E-83	2.82e-81
DNER	-2.67674	2.81E-80	2.24e-78
PCCB	-1.5897	1.75E-79	1.24e-77
LDHB	-1.63626	3.10E-76	1.98e-74
HSD11B2	-3.83734	5.13E-76	2.98e-74
SHMT2	1.84473	1.58E-73	8.38e-72
PSMB8	1.51835	4.64E-72	2.28e-70
KCNQ1	-1.90006	8.44E-72	3.84e-70
ALDH6A1	-2.60854	4.59E-70	1.95e-68
TYMS	1.7769	1.85E-69	7.39e-68
LDHA	1.69298	2.25E-67	8.44e-66
GABARAPL1	-1.77966	7.26E-66	2.44e-64
PDLIM1	1.6559	2.53E-65	8.06e-64
NUSAP1	1.622	1.02E-62	3.1e-61
LY86	1.98847	5.89E-62	1.71e-60
PSMB9	1.8817	3.19E-61	8.84e-60
GOT2	-1.1503	1.97E-60	5.23e-59
GPM6B	-1.30051	3.81E-59	9.72e-58
PRDX4	1.32019	6.98E-59	1.71e-57
PLK2	1.94021	1.13E-58	2.68e-57
GAPDH	1.36863	1.79E-55	4.08e-54
SPARC	1.88736	1.97E-55	4.33e-54
TGFBR3	-1.44417	2.32E-55	4.84e-54
LAT2	1.33327	2.35E-55	4.84e-54
TBC1D4	-1.46869	1.11E-53	2.08e-52
CYP17A1	-2.33737	4.19E-53	7.64e-52
SORD	-1.52769	3.43E-51	5.92e-50
DDIT4	2.12545	1.00E-50	1.68e-49
MYH10	-1.82254	5.28E-50	8.65e-49
APOBEC3G	1.49794	1.93E-48	3.07e-47
CDKN2A	1.22927	1.85E-47	2.74e-46
PCCA	-1.39506	4.04E-47	5.85e-46
PRPS2	-1.02766	5.47E-46	7.27e-45
POU5F1	2.22265	1.25E-43	1.63e-42
ACADM	-1.49984	1.64E-43	2.09e-42
OXCT1	-1.96937	6.86E-43	8.42e-42
CDKN2C	1.20186	1.45E-42	1.68e-41
UBE2L6	1.0208	1.85E-42	2.11e-41
CAT	-1.36825	4.48E-42	5.01e-41
HMGCS2	-3.64474	4.78E-42	5.26e-41
ACKR3	1.96138	4.93E-42	5.33e-41
NNT	-1.43803	2.02E-41	2.15e-40
CDKN2B	1.1097	1.14E-40	1.18e-39
CBR1	-1.03899	1.93E-40	1.96e-39
SCCPDH	-1.04768	2.92E-40	2.91e-39
ITGAM	1.29753	3.43E-40	3.37e-39
FAM107A	-1.58049	6.47E-40	6.25e-39
CSTA	1.1847	1.13E-39	1.08e-38
CD99	1.1702	1.90E-39	1.76e-38
SLC5A3	-1.86965	8.28E-39	7.44e-38
SERPINB9	1.13523	1.83E-38	1.62e-37
ADA	1.30222	4.62E-38	3.99e-37
GNAI1	-1.13048	1.06E-37	8.86e-37
IDH2	-1.12442	5.75E-37	4.77e-36
MNDA	1.48748	9.09E-37	7.34e-36
PFKM	-1.05985	1.05E-36	8.37e-36
ASS1	-2.01898	8.27E-36	6.44e-35
ABCA1	1.24363	9.12E-36	7.01e-35
TOP2A	1.32162	1.88E-35	1.39e-34
BLNK	-1.10511	2.78E-35	2.02e-34
TNFAIP3	1.21946	6.96E-35	4.99e-34
PTTG1	1.26172	7.84E-35	5.56e-34
CDKN1C	-1.50798	9.36E-35	6.56e-34
FABP5	1.25478	3.41E-34	2.37e-33
BIRC3	1.85866	4.35E-34	2.98e-33
PCK2	-1.43343	6.65E-34	4.46e-33
ANXA1	1.2766	1.48E-33	9.74e-33
LAPTM4B	-1.16035	1.50E-33	9.75e-33
SLC19A2	-1.29327	2.88E-33	1.86e-32
ALDH5A1	-1.04575	5.74E-33	3.63e-32
ASAP2	-1.07081	5.02E-32	2.99e-31
PTPRC	1.54874	6.01E-32	3.55e-31
SEL1L3	1.42899	6.55E-32	3.83e-31
PXDN	1.41441	2.93E-31	1.67e-30
ACAT1	-1.46674	7.64E-31	4.24e-30
RRM2	1.16505	7.64E-31	4.24e-30
LYZ	2.32424	1.15E-30	6.25e-30
CPEB4	-1.05526	3.13E-30	1.69e-29
ETNK2	-1.48222	4.28E-30	2.27e-29
PHYH	-1.07752	5.79E-29	2.93e-28
BIRC5	1.03506	6.32E-29	3.18e-28
NFKB2	1.02126	4.97E-28	2.38e-27
GLIPR1	1.05666	1.25E-27	5.85e-27
LY96	1.30817	3.67E-27	1.71e-26
PCK1	-2.88672	5.46E-27	2.5e-26
RGCC	1.46941	1.54E-26	6.89e-26
GPR183	1.31371	2.30E-26	1.02e-25
LINC00342	1.1537	2.83E-26	1.24e-25
MEF2C	1.00905	1.32E-25	5.69e-25
GGH	-1.07129	6.77E-24	2.68e-23
ATP9A	-1.06871	9.79E-24	3.86e-23
CYP1B1	-1.6259	2.23E-23	8.61e-23
MEST	-1.26828	4.03E-23	1.54e-22
CEBPB	1.13256	5.45E-20	1.86e-19
DDX39B	1.14095	9.94E-20	3.37e-19
SPRY1	1.14508	8.84E-19	2.88e-18
SERPINE1	1.83689	2.25E-17	6.87e-17
MT-ND3	-1.06654	8.48E-17	2.53e-16
S100A8	1.15403	2.17E-16	6.37e-16
EDN1	1.38561	1.35E-15	3.77e-15
CCL20	1.79796	3.04E-15	8.3e-15
FHL1	1.29099	4.26E-15	1.14e-14
SPINK13	1.4351	1.09E-14	2.89e-14
AQP1	-1.27086	2.06E-11	4.68e-11
LTF	-1.62662	6.74E-11	1.5e-10
G0S2	-1.14926	6.36E-10	1.33e-09
EGR1	-1.10234	1.06E-07	1.96e-07
