# Supplementary material for: Developing and experimentally validating a glucocorticoid signaling-related gene signature to evaluate the prognosis and immunotherapeutic response in kidney renal clear cell carcinoma
Source: PLoS One. 2025 Oct 13;20(10):e0334104. doi: 10.1371/journal.pone.0334104 (PMC12517536; doi:10.1371/journal.pone.0334104)
Supplement: S5 Table — (XLSX) [file pone.0334104.s027.xlsx]

## Sheet: S5
S5 Table The strength of gene interactions within this PPI network.
Gene pairs	neighborhood_on_chromosome	gene_fusion	phylogenetic_cooccurrence	homology	coexpression	experimentally_determined_interaction	database_annotated	automated_textmining	combined_score
ABCA1-PXDN	0	0	0	0	0.042	0	0	0.425	0.426
ABCA1-HMGCS2	0	0	0	0	0	0	0	0.625	0.625
ABCA1-GAPDH	0	0	0	0	0.055	0.051	0	0.537	0.548
ACADM-OXCT1	0.057	0	0	0	0.145	0	0.265	0.325	0.546
ACADM-PCK2	0	0	0	0	0.105	0	0	0.421	0.46
ACADM-GOT2	0	0	0	0	0.13	0.051	0	0.448	0.504
ACADM-ACAT1	0.054	0	0	0	0.472	0.051	0.216	0.356	0.717
ACADM-ANGPTL4	0	0	0	0	0	0	0	0.563	0.563
ACADM-ALDH5A1	0.042	0	0	0	0.16	0	0.182	0.197	0.401
ACADM-PCK1	0	0	0	0	0.117	0	0	0.446	0.491
ACADM-IDH2	0	0	0	0	0.113	0.099	0	0.494	0.56
ACADM-HMGCS2	0	0	0	0	0.111	0	0	0.571	0.602
ACADM-GAPDH	0	0	0	0	0.061	0	0	0.407	0.42
ACADM-DDX39B	0	0	0	0	0.047	0.419	0	0.062	0.435
ACADM-LDHA	0	0	0	0	0.076	0.191	0	0.339	0.464
ACADM-ALDH6A1	0	0	0	0	0.195	0.062	0	0.366	0.48
ACADM-PCCA	0.057	0	0	0	0.161	0.052	0.229	0.317	0.533
ACADM-PCCB	0.057	0	0	0	0.404	0	0.265	0.415	0.726
ACADM-HADH	0.057	0.049	0	0	0.576	0.099	0.265	0.713	0.911
ACAT1-OXCT1	0.079	0.009	0	0	0.22	0	0.932	0.76	0.986
ACAT1-ALDH5A1	0	0	0	0	0.118	0	0.214	0.31	0.481
ACAT1-PCCA	0.061	0	0	0	0.17	0.094	0.172	0.259	0.487
ACAT1-IDH2	0.042	0	0	0	0.124	0.143	0	0.408	0.517
ACAT1-PCCB	0.079	0	0	0	0.49	0	0.177	0.244	0.669
ACAT1-HADH	0.079	0.019	0	0	0.652	0.481	0.352	0.496	0.935
ACAT1-ALDH6A1	0	0	0	0	0.173	0.113	0.9	0.259	0.938
ACAT1-HMGCS2	0.079	0	0	0	0.518	0.48	0.939	0.853	0.997
ACKR3-GNAI1	0	0	0	0	0.044	0.381	0	0.095	0.418
ACKR3-CCL20	0	0	0	0	0.049	0	0.5	0.358	0.668
ADA-TYMS	0.099	0	0	0	0.218	0	0	0.351	0.503
ADA-PTPRC	0	0	0	0	0.11	0	0	0.525	0.56
ALDH5A1-PCK2	0	0	0	0	0.131	0	0.8	0.16	0.841
ALDH5A1-CAT	0	0	0	0	0.194	0.071	0.184	0.178	0.431
ALDH5A1-GOT2	0	0	0	0	0.064	0.118	0.165	0.442	0.564
ALDH5A1-SORD	0.06	0	0	0	0.121	0	0.287	0.32	0.545
ALDH5A1-PCCA	0	0	0	0	0.077	0	0	0.411	0.433
ALDH5A1-SHMT2	0.042	0	0	0	0.06	0	0.248	0.296	0.46
ALDH5A1-ALDH6A1	0	0	0.12	0.705	0.161	0.127	0	0.298	0.487
ALDH5A1-GAPDH	0	0	0	0	0.095	0	0	0.472	0.502
ALDH5A1-PCK1	0	0	0	0	0.08	0	0.8	0.135	0.827
ALDH5A1-IDH2	0	0	0	0	0.062	0	0.8	0.482	0.894
ALDH6A1-IDH2	0	0	0	0	0.308	0	0	0.189	0.416
ALDH6A1-PCCA	0	0	0	0	0.216	0	0.913	0.464	0.96
ALDH6A1-PCCB	0	0	0	0	0.221	0.094	0.913	0.531	0.967
ALDH6A1-HADH	0	0.005	0	0	0.235	0	0	0.261	0.411
ANGPTL4-SERPINE1	0	0	0	0	0.147	0	0	0.434	0.496
ANGPTL4-EDN1	0	0	0	0	0.067	0	0	0.392	0.408
ANGPTL4-GAPDH	0	0	0	0	0.055	0	0	0.401	0.41
ANGPTL4-HMGCS2	0	0	0	0	0.054	0	0	0.544	0.55
ANGPTL4-PCK1	0	0	0	0	0.06	0	0	0.612	0.619
ANXA1-LTF	0	0	0	0	0.081	0	0	0.459	0.482
ANXA1-PXDN	0	0	0	0	0.055	0	0	0.424	0.433
ANXA1-GAPDH	0	0	0	0	0.073	0.088	0	0.642	0.671
APOBEC3G-CEBPB	0	0	0	0	0.086	0.368	0.18	0.438	0.698
APOBEC3G-PSMB9	0	0	0	0	0.346	0	0	0.124	0.402
APOBEC3G-GAPDH	0	0	0	0	0.139	0	0	0.432	0.491
AQP1-PXDN	0	0	0	0	0.042	0.065	0	0.4	0.416
AQP1-GAPDH	0	0	0	0	0.063	0.051	0	0.43	0.449
AQP1-ASS1	0.042	0	0	0	0.072	0	0	0.546	0.562
ASS1-GOT2	0	0	0	0	0.122	0	0.9	0.488	0.951
ASS1-IDH2	0	0	0	0	0.108	0	0	0.538	0.57
ASS1-SHMT2	0.061	0	0	0	0.2	0.066	0	0.541	0.635
ASS1-CCL20	0	0	0	0	0.061	0	0	0.401	0.413
ASS1-LDHA	0.057	0	0	0	0.085	0.192	0	0.378	0.509
ASS1-GAPDH	0	0	0	0	0.158	0.329	0	0.443	0.658
ATP1A1-SCNN1A	0	0	0	0	0.058	0	0	0.41	0.421
ATP1A1-GAPDH	0	0	0	0	0.064	0	0	0.415	0.429
BIRC3-CDKN2A	0	0	0	0	0.055	0.098	0	0.37	0.416
BIRC3-LY96	0	0	0	0	0.119	0	0.4	0.097	0.481
BIRC3-PSMB8	0	0	0	0	0.103	0	0.4	0.121	0.485
BIRC3-PSMB9	0	0	0	0	0.14	0	0.4	0.139	0.517
BIRC3-CCL20	0	0	0	0	0.337	0.091	0	0.352	0.576
BIRC3-BIRC5	0	0	0	0	0	0.292	0	0.657	0.746
BIRC3-NFKB2	0	0	0	0	0.288	0.071	0	0.727	0.804
BIRC3-TNFAIP3	0	0	0	0	0.487	0.292	0.5	0.595	0.916
BIRC3-GAPDH	0	0	0	0	0.044	0.096	0.9	0.435	0.944
BIRC5-EGR1	0	0	0	0	0	0.047	0	0.512	0.515
BIRC5-DDIT4	0	0	0	0	0.09	0	0	0.37	0.402
BIRC5-GABARAPL1	0	0	0	0	0	0	0	0.457	0.457
BIRC5-CDKN2A	0	0	0	0	0.069	0.071	0	0.439	0.472
BIRC5-GAPDH	0	0	0	0	0.12	0.067	0	0.494	0.548
BIRC5-TYMS	0	0	0	0	0.616	0	0	0.657	0.862
BIRC5-RRM2	0	0	0	0	0.758	0	0	0.584	0.895
BIRC5-PTTG1	0	0	0	0	0.849	0	0	0.532	0.926
BIRC5-NUSAP1	0	0	0	0	0.837	0	0	0.724	0.953
BIRC5-TOP2A	0	0	0	0	0.868	0	0	0.828	0.976
BLNK-CDKN2A	0	0	0	0	0	0	0	0.418	0.418
BLNK-PTPRC	0	0	0	0	0.298	0.062	0	0.371	0.549
BLNK-LAT2	0	0	0	0	0.115	0	0	0.67	0.696
CAT-PHYH	0	0	0	0	0.203	0.179	0	0.245	0.463
CAT-FECH	0.187	0	0	0	0.157	0	0	0.349	0.515
CAT-PRDX4	0.055	0	0	0	0.403	0.13	0	0.243	0.579
CAT-SORD	0.115	0	0	0	0.333	0.363	0	0.214	0.665
CCL20-NFKB2	0	0	0	0	0.143	0.095	0	0.323	0.429
CCL20-PTPRC	0	0	0	0	0.047	0	0	0.477	0.481
CCL20-GAPDH	0	0	0	0	0.049	0	0	0.495	0.5
CCL20-ITGAM	0	0	0	0	0.055	0	0	0.512	0.519
CCL20-TNFAIP3	0	0	0	0	0.478	0	0	0.447	0.698
CD99-PTPRC	0	0	0	0	0.05	0	0	0.741	0.743
CDKN1C-KCNQ1	0	0	0	0	0.042	0	0	0.918	0.918
CDKN1C-MEST	0	0	0	0	0.087	0	0	0.676	0.692
CDKN1C-CDKN2C	0	0	0	0	0.048	0.049	0.5	0.724	0.858
CDKN1C-CDKN2B	0	0	0	0	0.05	0.049	0.5	0.677	0.835
CDKN1C-MEF2C	0	0	0	0	0.042	0	0	0.473	0.473
CDKN1C-CDKN2A	0	0	0	0	0	0.232	0.5	0.665	0.86
CDKN2A-KCNQ1	0	0	0	0	0.055	0.053	0	0.448	0.462
CDKN2A-SERPINE1	0	0	0	0	0	0	0	0.471	0.471
CDKN2A-EGR1	0	0	0	0	0	0.328	0	0.395	0.576
CDKN2A-PXDN	0	0	0	0	0.056	0	0	0.587	0.593
CDKN2A-POU5F1	0	0	0	0	0.043	0.045	0	0.507	0.51
CDKN2A-CDKN2C	0	0	0	0.821	0.085	0.329	0.5	0.47	0.815
CDKN2A-CDKN2B	0	0	0.053	0.972	0.169	0.44	0.9	0.067	0.951
CDKN2A-CEBPB	0	0	0	0	0	0.062	0.5	0.395	0.691
CDKN2A-TYMS	0	0	0	0	0.061	0	0	0.389	0.402
CDKN2A-IDH2	0	0	0	0	0	0.073	0.105	0.621	0.658
CDKN2A-RRM2	0	0	0	0	0.047	0.17	0	0.305	0.402
CDKN2A-S100A8	0	0	0	0	0.042	0	0	0.531	0.531
CDKN2A-GAPDH	0	0	0	0	0.052	0.129	0	0.663	0.698
CDKN2A-PTPRC	0	0	0	0	0.042	0.053	0	0.479	0.486
CDKN2A-TOP2A	0	0	0	0	0.068	0.046	0	0.649	0.661
CDKN2B-KCNQ1	0	0	0	0	0.055	0.053	0	0.396	0.412
CDKN2B-POU5F1	0	0	0	0	0	0.045	0	0.516	0.518
CDKN2B-CDKN2C	0	0	0	0.854	0	0.454	0.5	0.164	0.751
CDKN2B-GAPDH	0	0	0	0	0.052	0.084	0	0.416	0.449
CDKN2B-IDH2	0	0	0	0	0	0.073	0.105	0.4	0.458
CDKN2B-CEBPB	0	0	0	0	0.062	0.062	0.75	0.3	0.825
CDKN2C-CEBPB	0	0	0	0	0.06	0.062	0.5	0.132	0.566
CEBPB-EGR1	0	0	0	0	0.088	0.535	0	0.751	0.885
CEBPB-PXDN	0	0	0	0	0	0	0	0.458	0.458
CEBPB-MEF2C	0	0	0	0	0	0	0	0.404	0.404
CEBPB-ITGAM	0	0	0	0	0.093	0.048	0	0.448	0.481
CEBPB-DDIT4	0	0	0	0	0.196	0	0	0.399	0.496
CEBPB-GAPDH	0	0	0	0	0.074	0	0	0.567	0.582
CEBPB-TNFAIP3	0	0	0	0	0.175	0.292	0	0.345	0.584
CSTA-SERPINE1	0	0	0	0	0.044	0	0.54	0.154	0.595
CSTA-FABP5	0	0	0	0	0.064	0.326	0	0.362	0.562
CSTA-S100A8	0	0	0	0	0.416	0.242	0	0.254	0.641
CYP17A1-HSD11B2	0	0	0	0	0.113	0.045	0	0.855	0.867
CYP17A1-GAPDH	0	0	0	0	0.104	0.073	0	0.4	0.458
CYP17A1-CYP1B1	0	0	0.159	0.757	0.055	0	0	0.48	0.55
CYP1B1-GAPDH	0	0	0	0	0.064	0.073	0	0.425	0.458
DDIT4-FABP5	0	0	0	0	0	0	0	0.423	0.422
DDIT4-LDHA	0	0	0	0	0.133	0	0	0.359	0.421
DDX39B-GAPDH	0.042	0	0	0	0.125	0.105	0.114	0.284	0.438
EDN1-SERPINE1	0	0	0	0	0.083	0	0	0.743	0.755
EDN1-PXDN	0	0	0	0	0.069	0	0	0.498	0.513
EDN1-GNAI1	0	0	0	0	0	0	0	0.417	0.416
EDN1-GAPDH	0	0	0	0	0	0	0	0.533	0.533
EGR1-SERPINE1	0	0	0	0	0.068	0.045	0	0.447	0.464
EGR1-PLK2	0	0	0	0	0.129	0.05	0	0.336	0.403
EGR1-LDHA	0	0	0	0	0.044	0.05	0	0.401	0.408
EGR1-TNFAIP3	0	0	0	0	0.165	0	0	0.323	0.411
EGR1-PXDN	0	0	0	0	0	0.045	0	0.462	0.464
EGR1-GAPDH	0	0	0	0	0.042	0.045	0	0.6	0.602
FABP5-GOT2	0	0	0	0	0.086	0.068	0	0.888	0.896
FECH-TYMS	0	0	0	0	0.104	0	0	0.362	0.404
FHL1-PDLIM1	0	0	0	0	0.17	0.066	0	0.339	0.443
GABARAPL1-GAPDH	0	0	0	0	0.076	0.097	0	0.437	0.49
GAPDH-PCK2	0	0.079	0	0	0.078	0	0	0.538	0.574
GAPDH-SERPINE1	0	0	0	0	0.06	0	0	0.739	0.745
GAPDH-SPARC	0	0	0	0	0.064	0	0	0.481	0.494
GAPDH-LTF	0	0	0	0	0.086	0.045	0	0.629	0.648
GAPDH-GOT2	0	0	0	0	0.351	0.139	0	0.595	0.754
GAPDH-PXDN	0	0	0	0	0.049	0	0	0.924	0.924
GAPDH-POU5F1	0	0	0	0	0.065	0.292	0	0.748	0.818
GAPDH-SORD	0	0	0	0	0.153	0	0	0.504	0.562
GAPDH-LY96	0	0	0	0	0	0	0	0.44	0.44
GAPDH-TYMS	0	0	0	0	0.144	0	0	0.526	0.578
GAPDH-HSD11B2	0	0	0	0	0	0	0	0.476	0.476
GAPDH-PCK1	0	0.08	0	0	0.064	0	0	0.536	0.566
GAPDH-IDH2	0.041	0	0	0	0.258	0	0	0.723	0.786
GAPDH-SHMT2	0.057	0	0	0	0.231	0.094	0	0.893	0.92
GAPDH-MEF2C	0	0	0	0	0	0	0	0.477	0.477
GAPDH-RRM2	0	0	0	0	0.142	0	0	0.441	0.5
GAPDH-MT-ND3	0.055	0	0	0	0	0	0	0.403	0.412
GAPDH-S100A8	0	0	0	0	0.069	0.352	0	0.578	0.723
GAPDH-NFKB2	0	0	0	0	0.052	0.084	0	0.598	0.621
GAPDH-PSMB8	0	0	0	0	0.112	0	0	0.398	0.443
GAPDH-PRDX4	0	0	0	0	0.191	0.07	0	0.394	0.504
GAPDH-TOP2A	0.057	0	0	0	0.099	0	0	0.528	0.564
GAPDH-ITGAM	0	0	0	0	0.043	0	0	0.714	0.714
GAPDH-PTPRC	0	0	0	0	0.042	0	0	0.728	0.728
GAPDH-PFKM	0.091	0.002	0	0	0.372	0	0	0.614	0.76
GAPDH-LDHA	0.056	0	0	0	0.746	0.071	0	0.872	0.967
GGH-UBE2L6	0	0	0	0	0.067	0	0	0.419	0.435
GGH-SHMT2	0	0	0	0	0.082	0.326	0	0.285	0.519
GGH-TYMS	0	0	0	0	0.253	0	0	0.625	0.708
GNAI1-GPR183	0	0	0	0	0	0.9	0	0.112	0.907
GOT2-OXCT1	0	0	0	0	0.082	0	0	0.414	0.439
GOT2-PCK2	0	0	0	0	0.056	0	0.8	0.507	0.898
GOT2-NNT	0.042	0.242	0	0	0.153	0.045	0	0.16	0.417
GOT2-HMGCS2	0	0	0	0	0.08	0	0	0.398	0.423
GOT2-PXDN	0	0	0	0	0.057	0.056	0	0.432	0.451
GOT2-PFKM	0	0	0	0	0.196	0	0	0.349	0.454
GOT2-SORD	0	0	0	0	0.062	0	0	0.452	0.464
GOT2-SHMT2	0	0	0	0	0.181	0	0	0.463	0.541
GOT2-HADH	0	0	0	0	0.182	0.162	0	0.411	0.561
GOT2-PCK1	0	0	0	0	0	0	0.8	0.534	0.902
GOT2-IDH2	0	0	0	0	0.342	0	0.8	0.721	0.96
GOT2-LDHA	0	0	0	0	0.181	0.061	0.924	0.584	0.972
GPR183-ITGAM	0	0	0	0	0.244	0	0	0.245	0.405
GPR183-PTPRC	0	0	0	0	0.376	0	0	0.297	0.543
HADH-OXCT1	0.111	0	0	0	0.199	0	0	0.485	0.602
HADH-SORD	0.052	0	0	0	0.139	0	0	0.413	0.479
HADH-IDH2	0.071	0	0	0	0.186	0.162	0	0.45	0.605
HADH-HMGCS2	0	0	0	0	0.075	0	0	0.599	0.613
HADH-PCCB	0.056	0	0	0	0.414	0	0	0.439	0.663
HADH-LDHA	0.053	0	0	0	0.071	0	0	0.378	0.405
HMGCS2-OXCT1	0.057	0	0	0	0	0	0.9	0.688	0.968
HMGCS2-PCK2	0	0	0	0	0.102	0	0	0.368	0.408
HMGCS2-PCK1	0	0	0	0	0.176	0	0	0.581	0.64
HMGCS2-IDH2	0	0	0	0	0.118	0	0	0.45	0.495
HMGCS2-PCCA	0.045	0	0	0	0.06	0	0	0.404	0.418
HSD11B2-SCNN1A	0	0	0	0	0.121	0	0	0.524	0.563
IDH2-PCK2	0	0	0	0	0.047	0	0	0.493	0.497
IDH2-NNT	0	0	0	0	0.133	0	0	0.887	0.898
IDH2-SORD	0	0	0	0	0.049	0	0	0.491	0.495
IDH2-PCK1	0	0	0	0	0	0	0	0.457	0.457
IDH2-PCCA	0.042	0	0	0	0.117	0	0.19	0.343	0.49
IDH2-PCCB	0.061	0	0	0	0.287	0	0	0.339	0.518
IDH2-PFKM	0.097	0	0	0	0.086	0	0	0.587	0.629
IDH2-SHMT2	0.057	0	0	0	0.207	0.239	0	0.556	0.714
IDH2-LDHA	0.061	0	0	0	0.413	0.147	0	0.662	0.82
ITGAM-SERPINE1	0	0	0	0	0.044	0	0	0.497	0.499
ITGAM-LTF	0	0	0	0	0.111	0	0	0.518	0.553
ITGAM-PXDN	0	0	0	0	0	0	0	0.634	0.634
ITGAM-LY96	0	0	0	0	0.169	0	0	0.418	0.495
ITGAM-MNDA	0	0	0	0	0.482	0	0	0.145	0.538
ITGAM-S100A8	0	0	0	0	0.274	0.071	0	0.245	0.446
ITGAM-LY86	0	0	0	0	0.342	0	0	0.222	0.466
ITGAM-PTPRC	0	0	0	0	0.36	0.074	0	0.955	0.971
ITGAM-TNFAIP3	0	0	0	0	0.158	0	0	0.336	0.417
KCNQ1-MEST	0	0	0	0	0.052	0	0	0.549	0.555
LDHA-PCK2	0	0	0	0	0.054	0	0.278	0.503	0.631
LDHA-PXDN	0	0	0	0	0.058	0	0	0.609	0.616
LDHA-SORD	0	0	0	0	0.093	0.225	0	0.324	0.483
LDHA-TYMS	0.045	0	0	0	0.149	0	0	0.346	0.422
LDHA-PCK1	0	0	0	0	0.042	0.125	0.278	0.538	0.683
LDHA-SHMT2	0.059	0	0	0	0.087	0	0	0.476	0.511
LDHA-PCCA	0.042	0	0	0	0.053	0	0.267	0.208	0.403
LDHA-PCCB	0.053	0	0	0	0.328	0	0.287	0.23	0.604
LDHA-PFKM	0.054	0	0	0	0.119	0	0	0.792	0.812
LTF-PTPRC	0	0	0	0	0.138	0.091	0	0.409	0.496
LTF-PXDN	0	0	0	0	0.06	0.045	0	0.493	0.505
LTF-S100A8	0	0	0	0	0.371	0.201	0	0.452	0.701
LTF-LYZ	0	0	0	0	0.12	0.292	0.4	0.766	0.901
LY86-LY96	0	0	0	0	0.218	0.292	0.4	0.989	0.995
LY86-MNDA	0	0	0	0	0.508	0	0	0.108	0.542
LY86-PTPRC	0	0	0	0	0.399	0	0	0.207	0.503
LY96-PTPRC	0	0	0	0	0.189	0	0	0.295	0.403
LY96-S100A8	0	0	0	0	0.193	0	0.5	0.577	0.814
LYZ-PTPRC	0	0	0	0	0.293	0	0	0.247	0.445
LYZ-S100A8	0	0	0	0	0.217	0.112	0	0.354	0.512
LYZ-MNDA	0	0	0	0	0.348	0	0	0.494	0.656
MEF2C-POU5F1	0	0	0	0	0.055	0	0	0.521	0.528
MNDA-S100A8	0	0	0	0	0.475	0	0	0.104	0.509
MNDA-PTPRC	0	0	0	0	0.475	0	0	0.165	0.543
NFKB2-SERPINB9	0	0	0	0	0.072	0.051	0	0.383	0.41
NFKB2-PSMB9	0	0	0	0	0.115	0.052	0.4	0.199	0.543
NFKB2-PSMB8	0	0	0	0	0.111	0.086	0.4	0.208	0.562
NFKB2-TNFAIP3	0	0	0	0	0.307	0.297	0	0.565	0.77
NNT-SHMT2	0	0	0	0	0.047	0.134	0	0.342	0.41
NUSAP1-TYMS	0	0	0	0	0.78	0	0	0.586	0.905
NUSAP1-RRM2	0	0	0	0	0.815	0	0	0.747	0.951
NUSAP1-PTTG1	0	0	0	0	0.813	0	0	0.521	0.906
NUSAP1-TOP2A	0	0	0	0	0.999	0	0	0.795	0.999
OXCT1-PCCB	0.111	0	0	0	0.147	0	0	0.359	0.471
OXCT1-PCCA	0.102	0	0	0	0.196	0	0	0.438	0.559
PCCA-PCCB	0.102	0.881	0	0	0.611	0.928	0.967	0.998	0.999
PCK1-PCK2	0	0	0.053	0.975	0.049	0.319	0.9	0.062	0.932
PCK1-PFKM	0	0	0	0	0.089	0	0	0.528	0.552
PCK2-SHMT2	0	0	0	0	0.311	0	0	0.389	0.562
PCK2-PFKM	0	0	0	0	0.094	0	0	0.539	0.565
PFKM-SORD	0.059	0	0	0	0.142	0	0	0.381	0.457
PFKM-SHMT2	0	0	0	0	0.128	0	0	0.461	0.51
PFKM-PRPS2	0.051	0	0	0	0.125	0.091	0	0.312	0.412
POU5F1-PXDN	0	0	0	0	0.049	0	0	0.575	0.579
POU5F1-PTPRC	0	0	0	0	0.067	0	0	0.613	0.623
PRPS2-TYMS	0.044	0	0	0	0.166	0	0	0.468	0.539
PRPS2-SHMT2	0.071	0	0	0	0.133	0	0	0.324	0.408
PSMB8-UBE2L6	0	0	0	0	0.744	0.076	0	0.566	0.888
PSMB8-PSMB9	0	0	0.119	0.757	0.999	0.999	0.72	0.988	0.999
PSMB9-UBE2L6	0	0	0	0	0.796	0	0	0.322	0.856
PTPRC-PXDN	0	0	0	0	0.055	0	0	0.708	0.713
PTPRC-TNFAIP3	0	0	0	0	0.181	0.052	0	0.305	0.413
PTTG1-TYMS	0	0	0	0	0.541	0	0	0.38	0.703
PTTG1-RRM2	0	0	0	0	0.513	0	0	0.648	0.821
PTTG1-TOP2A	0	0	0	0	0.836	0	0	0.664	0.942
PXDN-SERPINE1	0	0	0	0	0.122	0	0	0.512	0.553
PXDN-SPARC	0	0	0	0	0.161	0	0	0.375	0.453
RRM2-TYMS	0	0	0	0	0.844	0	0	0.628	0.939
RRM2-TOP2A	0	0.035	0	0	0.807	0	0	0.785	0.956
S100A8-SERPINE1	0	0	0	0	0.043	0	0	0.446	0.447
SERPINE1-SPARC	0	0	0	0	0.142	0	0	0.349	0.417
SHMT2-TYMS	0.12	0	0	0	0.18	0	0.978	0.849	0.997
SHMT2-TOP2A	0.054	0	0	0	0.148	0	0	0.316	0.401
SPARC-SPRY1	0	0	0	0	0.062	0	0	0.594	0.602
TOP2A-TYMS	0.12	0	0	0	0.78	0	0	0.813	0.96
