# Supplementary material for: Developing and experimentally validating a glucocorticoid signaling-related gene signature to evaluate the prognosis and immunotherapeutic response in kidney renal clear cell carcinoma
Source: PLoS One. 2025 Oct 13;20(10):e0334104. doi: 10.1371/journal.pone.0334104 (PMC12517536; doi:10.1371/journal.pone.0334104)
Supplement: S6 Table — (XLSX) [file pone.0334104.s028.xlsx]

## Sheet: S6
S6 Table The functional enrichment of the glucocorticoid signaling-related genes showing differentially expression through the Metascape.
Term	Category	Description	Count	%	Log10(P)	Log10(q)
WP2880	WikiPathways	Glucocorticoid receptor pathway	19	16.96	-30.17	-25.83
GO:0071384	GO Biological Processes	cellular response to corticosteroid stimulus	13	11.61	-18.88	-15.01
GO:0019752	GO Biological Processes	carboxylic acid metabolic process	22	19.64	-12.86	-9.63
hsa01200	KEGG Pathway	Carbon metabolism	11	9.82	-12.26	-9.09
GO:0001889	GO Biological Processes	liver development	11	9.82	-11.59	-8.5
hsa00280	KEGG Pathway	Valine, leucine and isoleucine degradation	8	7.14	-11.04	-8.06
GO:0097305	GO Biological Processes	response to alcohol	13	11.61	-10.83	-7.9
GO:0009617	GO Biological Processes	response to bacterium	19	16.96	-10.81	-7.9
GO:0009410	GO Biological Processes	response to xenobiotic stimulus	15	13.39	-10.2	-7.36
GO:0036293	GO Biological Processes	response to decreased oxygen levels	13	11.61	-9.75	-6.95
R-HSA-556833	Reactome Gene Sets	Metabolism of lipids	18	16.07	-9.43	-6.65
GO:0055086	GO Biological Processes	nucleobase-containing small molecule metabolic process	16	14.29	-9.13	-6.41
R-HSA-453279	Reactome Gene Sets	Mitotic G1 phase and G1/S transition	9	8.04	-8.33	-5.66
GO:0030335	GO Biological Processes	positive regulation of cell migration	14	12.5	-7.48	-4.9
WP2877	WikiPathways	Vitamin D receptor pathway	9	8.04	-7.47	-4.89
GO:0043648	GO Biological Processes	dicarboxylic acid metabolic process	7	6.25	-7.34	-4.79
GO:0051046	GO Biological Processes	regulation of secretion	14	12.5	-7.12	-4.61
hsa00630	KEGG Pathway	Glyoxylate and dicarboxylate metabolism	5	4.46	-7.08	-4.57
GO:0051336	GO Biological Processes	regulation of hydrolase activity	15	13.39	-6.95	-4.46
WP706	WikiPathways	Sudden infant death syndrome SIDS susceptibility pathways	8	7.14	-6.82	-4.35
