# Supplementary material for: Developing and experimentally validating a glucocorticoid signaling-related gene signature to evaluate the prognosis and immunotherapeutic response in kidney renal clear cell carcinoma
Source: PLoS One. 2025 Oct 13;20(10):e0334104. doi: 10.1371/journal.pone.0334104 (PMC12517536; doi:10.1371/journal.pone.0334104)
Supplement: S7 Table — (XLSX) [file pone.0334104.s029.xlsx]

## Sheet: S7
S7 Table The differentially-expressed genes between C1 and C2 cases.
Gene symbol	logFC	P value	FDR
TGFBI	2.44935	3.11567789811097e-36	4.43273e-33
SAA1	2.21068	2.2356378967246e-17	1.23923e-15
KRT19	2.132	3.0846774542988e-20	2.76505e-18
IGKC	2.07333	1.85924586525612e-21	2.05912e-19
IGHG1	2.00024	6.29119525575854e-18	3.86999e-16
C5orf46	1.9927	6.22172801832794e-29	2.71826e-26
IGLC3	1.95991	8.82145453673789e-21	8.58714e-19
C1S	1.93771	8.48537179542435e-47	8.62306e-43
C1R	1.8879	6.3039655595113e-50	1.74891e-45
IGLC2	1.87538	7.74230863920313e-20	6.43098e-18
IGHG2	1.86287	6.54139352084289e-19	4.65166e-17
IGHG3	1.85745	8.37672044152418e-20	6.91653e-18
C1QL1	1.8525	2.26287683446434e-23	3.59197e-21
IGKV3-20	1.84687	9.66274995260143e-19	6.70184e-17
IGKV4-1	1.79915	1.98548019480032e-19	1.53649e-17
CP	1.78678	1.18948262380164e-18	8.11804e-17
IGHM	1.76653	7.93522158537144e-20	6.57155e-18
IGKV3-11	1.7371	1.83578365920413e-18	1.21552e-16
C10orf99	1.72598	1.9067692774392e-17	1.06976e-15
IGHA1	1.7075	5.95548569540519e-17	3.03719e-15
IGKV1-5	1.66915	4.96490481844333e-17	2.5746e-15
IGLV3-19	1.66866	1.1048181216348e-15	4.57981e-14
NPTX2	1.65907	3.98916042645893e-15	1.50881e-13
IGLV1-40	1.65646	1.12027879037982e-15	4.63533e-14
MMP7	1.65226	3.62818779138228e-16	1.63007e-14
RPS4Y1	1.65054	1.57461415290107e-09	2.30891e-08
IGLV3-21	1.64395	9.54092079722571e-16	3.99538e-14
IGHG4	1.64366	2.99296497778001e-15	1.15405e-13
IGHV4-39	1.61292	9.43018604312911e-16	3.95498e-14
IGHV5-51	1.60896	3.36361115801798e-16	1.51982e-14
IGLV2-11	1.59658	1.20045012623418e-17	6.96738e-16
IGLV1-44	1.59593	1.53972643436415e-16	7.29575e-15
IGHV3-23	1.59082	5.53421883087055e-16	2.40087e-14
IL20RB	1.56852	1.78316296416308e-19	1.39159e-17
CTHRC1	1.5572	2.05001140376426e-31	1.3382e-28
IGLV2-23	1.54939	2.29126845160195e-14	7.68642e-13
IGLV2-14	1.53299	2.92602685136401e-14	9.62024e-13
IGKV3-15	1.51525	1.52932226346083e-16	7.25885e-15
IGHV1-18	1.51252	2.104783294224e-14	7.09514e-13
RNASET2	1.50903	2.97198004784127e-36	4.33956e-33
SLPI	1.50692	6.17661168539135e-11	1.16096e-09
PRIMA1	1.50243	3.62366626724563e-19	2.67727e-17
IGHA2	1.49993	3.04044244722096e-15	1.16992e-13
AC019117.2	1.48732	3.44850384680204e-11	6.78283e-10
JCHAIN	1.48332	9.52684406299998e-16	3.9925e-14
IGLV1-47	1.47618	1.2285713927296e-14	4.30357e-13
IGHGP	1.47192	2.49992565698672e-17	1.37066e-15
IGLV3-25	1.46026	2.0812196108878e-14	7.03708e-13
SPINK13	1.44903	2.85237076299197e-25	6.11068e-23
C3	1.43755	9.81543621477182e-23	1.40728e-20
IGLV1-51	1.41083	2.99668638406087e-14	9.82708e-13
LBP	1.41016	3.01293186959962e-11	5.9984e-10
IGHV1-2	1.4098	1.83297957295127e-14	6.25106e-13
NNMT	1.39439	2.34668455656025e-24	4.20026e-22
IGKV1-9	1.39078	2.74272664113853e-15	1.06645e-13
CD70	1.37808	8.87523775458716e-15	3.19981e-13
LOX	1.37306	4.76216313504745e-18	2.96558e-16
SFRP2	1.37264	3.1294082095068e-11	6.21691e-10
MT2A	1.36486	1.09105370797906e-28	4.45134e-26
IGHV3-30	1.36056	3.22291585075612e-13	8.98175e-12
IGLL5	1.3518	2.96269858005688e-16	1.34855e-14
RAB42	1.34708	3.29928707425692e-20	2.93372e-18
SERPINF1	1.34617	2.61265472567415e-30	1.3939e-27
IGKV1-17	1.343	1.18815042831425e-14	4.1831e-13
IGHV4-34	1.34189	6.36402090599273e-14	1.99162e-12
IGHV3-21	1.33586	1.77353816196562e-13	5.18202e-12
IGKV1-16	1.32105	1.1133079743123e-14	3.93709e-13
IGHV4-59	1.32057	2.34341146636536e-13	6.6783e-12
IGLV4-69	1.32016	1.21330389366204e-14	4.25815e-13
SERPINE1	1.31568	6.11140005298757e-17	3.11098e-15
IGHV3-33	1.31421	7.0489340689143e-15	2.57314e-13
IGHV3-15	1.31113	4.69907196075706e-13	1.2781e-11
COL1A1	1.29825	1.10507614613651e-15	4.57981e-14
IGLV2-8	1.29608	1.01464376982503e-14	3.61816e-13
IGLV3-1	1.28859	1.12356640311719e-11	2.42577e-10
IGHV1-24	1.26732	1.85909374552607e-11	3.83756e-10
FABP7	1.26566	3.45718574956401e-06	2.70011e-05
AC245369.3	1.24784	1.50802177925094e-12	3.78616e-11
IGHV3-11	1.24698	9.37335530469733e-13	2.42353e-11
MT1X	1.24585	3.67042922078346e-16	1.64771e-14
AC011352.3	1.24258	5.68656752657296e-22	7.02728e-20
KRT223P	1.23625	9.70457267494041e-13	2.50217e-11
STEAP3	1.22885	1.13898113177113e-21	1.3249e-19
TMEM130	1.22611	8.20667519998171e-14	2.53398e-12
TRBC2	1.22541	7.8110929941028e-25	1.54237e-22
IGHV1-46	1.21312	7.85345929040287e-13	2.05546e-11
IGLV3-10	1.20587	1.75290562267141e-11	3.63731e-10
IGHV3-74	1.20528	1.08357214355522e-13	3.29081e-12
TIMP1	1.20436	4.55924555391328e-33	4.2877e-30
LUM	1.19466	2.77265362833751e-10	4.669e-09
IGKV1-6	1.19391	2.10255617322806e-13	6.04156e-12
IL1R2	1.19288	8.6338644241305e-18	5.16784e-16
PLTP	1.18983	8.31201705368177e-18	4.98057e-16
FABP6	1.18966	4.60439529712369e-16	2.02761e-14
MT1E	1.1891	2.01933178876041e-13	5.82458e-12
MMP9	1.17948	6.35497028090944e-15	2.33363e-13
IGLV6-57	1.16411	1.36971867958459e-11	2.89635e-10
TUBA3D	1.16214	1.68330803657462e-12	4.19022e-11
IGLV7-46	1.15881	8.85021175110998e-13	2.29683e-11
APOL1	1.14384	2.68285652613309e-20	2.42445e-18
NEFL	1.14117	2.56091040694198e-11	5.15396e-10
CXCL5	1.13727	6.75387832039708e-15	2.47031e-13
IGHV3-49	1.13402	1.31746779719332e-11	2.79545e-10
BASP1	1.13011	3.83817944380058e-30	1.99033e-27
MYEOV	1.129	1.79690763542556e-12	4.45104e-11
PTHLH	1.12638	1.42760076695621e-09	2.11119e-08
CCL5	1.12475	8.33369999803916e-20	6.89126e-18
SMIM3	1.1234	5.94355373005278e-20	5.04257e-18
AL080317.1	1.11945	1.22445592831959e-21	1.40663e-19
ARL4C	1.11338	1.23764187455419e-26	3.38285e-24
IGLV8-61	1.11257	2.34647227867588e-10	4.00358e-09
CXCL13	1.11174	5.54712185835725e-17	2.84199e-15
C1QTNF1	1.10111	1.30381477570249e-27	4.46565e-25
THBS2	1.0998	2.43052601287911e-13	6.91236e-12
CD3D	1.09907	6.41197459116663e-23	9.4621e-21
LINC01426	1.09327	3.21407088518214e-23	4.9954e-21
LINC00462	1.09237	9.02155487010104e-12	1.98718e-10
IGFBP1	1.09234	4.17812994888335e-08	4.74959e-07
CD2	1.0882	2.40716818652117e-22	3.18769e-20
EFNA5	1.08717	3.26288146089177e-18	2.10028e-16
SLC34A2	1.08349	4.35947762655383e-08	4.94157e-07
AL157931.1	1.08278	2.10863360960169e-13	6.05275e-12
APOBEC3C	1.07915	5.71507380099917e-37	8.80852e-34
VCAN	1.07212	9.11762279080658e-16	3.83839e-14
CCL20	1.07019	5.82840821771057e-10	9.23722e-09
C19orf33	1.07005	2.04367703479365e-12	5.00863e-11
LINC01077	1.06942	6.64873575879671e-15	2.43521e-13
PGF	1.06547	1.00754594053552e-11	2.19751e-10
FAM26F	1.06234	1.46299329615305e-23	2.38752e-21
MXRA8	1.06009	1.37030117767017e-16	6.57152e-15
BIRC3	1.05852	1.52189098019282e-22	2.11109e-20
PRAME	1.05598	1.4012026274327e-15	5.69994e-14
IGKV1-27	1.05331	1.72414055805931e-11	3.58689e-10
FKBP10	1.05262	5.02910924890571e-21	5.15795e-19
AC005035.1	1.05075	1.42535342989244e-13	4.24515e-12
TRBV28	1.04959	4.48978396199722e-23	6.80656e-21
APOC1	1.04854	1.4382038293151e-13	4.2736e-12
CFH	1.04735	8.56603171071182e-20	7.05185e-18
LGI4	1.04692	1.28765123945055e-09	1.91855e-08
IGHV4-31	1.04206	8.54789273228607e-12	1.8896e-10
FCGR3A	1.04075	4.72645110407081e-22	5.8922e-20
FGA	1.04069	3.29325190706396e-07	3.16141e-06
EFEMP1	1.03986	4.23324729708266e-12	9.80735e-11
IGKV2-24	1.03976	5.61939506209649e-11	1.06271e-09
SNORD99	1.03833	8.8654303634689e-18	5.29502e-16
TMEM45A	1.03628	5.66682455682354e-18	3.50926e-16
RGS1	1.03627	2.00753485843709e-19	1.55139e-17
C1QB	1.03083	1.03159153771114e-20	9.92008e-19
IGHJ3	1.02894	5.64900337282976e-11	1.06721e-09
JAK3	1.02776	9.32458193106173e-47	8.62306e-43
SLC7A5	1.02694	2.85572807577124e-14	9.42611e-13
PTGS1	1.02641	1.29131454705299e-14	4.51196e-13
FMOD	1.02639	2.22297120682517e-14	7.4725e-13
LRG1	1.02563	1.74503926120327e-17	9.87006e-16
MT1F	1.02213	6.20292883709339e-17	3.15179e-15
IGLC7	1.02206	2.64945202563441e-13	7.4813e-12
FGB	1.01748	0.000258931027437877	0.00133796
IGHV1-69	1.01228	8.68589103401619e-11	1.59743e-09
CD3E	1.01182	3.15346931559837e-21	3.36487e-19
IGLV7-43	1.01163	7.87392464819993e-12	1.75388e-10
CXCL9	1.01007	3.10964410259337e-12	7.36728e-11
REG1A	1.00932	9.76294323893828e-06	6.94075e-05
AP005233.2	1.00908	4.31584738500042e-14	1.38182e-12
CA9	1.00747	3.03467695645365e-10	5.07022e-09
GZMK	1.00746	1.22730169542898e-13	3.70299e-12
ALOX5	1.00191	5.23251957894496e-23	7.8468e-21
SLAMF8	1.00126	9.07272399479624e-27	2.56841e-24
GBA3	-1.00004	8.96885269657542e-10	1.37776e-08
PANK1	-1.00575	4.36130420285343e-48	6.04978e-44
SLC47A1	-1.00747	9.35549977973396e-10	1.43003e-08
EMX2OS	-1.00836	3.05304397744306e-26	7.87913e-24
TMEM213	-1.0146	5.5827894258945e-13	1.50008e-11
PTGER3	-1.01716	3.22969587780647e-13	8.99613e-12
OXCT1	-1.021	9.52584844372379e-24	1.59683e-21
FABP4	-1.02657	4.42442723575274e-11	8.55081e-10
RHCG	-1.02769	1.00015925564025e-10	1.82129e-09
CA4	-1.03418	6.27105568696939e-19	4.4782e-17
ATP6V0A4	-1.04433	1.43193746014841e-12	3.60656e-11
FBP1	-1.06075	8.85903856052441e-20	7.27149e-18
SLC10A2	-1.06171	5.14035125563129e-15	1.9155e-13
AC116345.3	-1.06842	2.33308873682886e-25	5.11675e-23
SLC13A1	-1.07193	1.44321003471152e-11	3.04479e-10
SCGN	-1.07873	2.96303280269121e-07	2.87417e-06
STUM	-1.07948	1.99014303949775e-41	7.88751e-38
CDH16	-1.08209	1.82703967697948e-20	1.68959e-18
TMEM171	-1.08465	1.85327165069264e-23	2.99798e-21
MYL3	-1.09564	5.19275701085582e-24	9.03214e-22
RAP1GAP	-1.09853	2.32138737752444e-28	8.82223e-26
SPON1	-1.10506	4.24387311528237e-09	5.78991e-08
SLC22A11	-1.11571	1.99467174443883e-13	5.7674e-12
PVALB	-1.12545	3.55368707951126e-11	6.97241e-10
SLC16A9	-1.12568	4.8806995148047e-13	1.32232e-11
MAP7	-1.12637	6.53209061671087e-31	3.93956e-28
AP000439.2	-1.14488	1.18296962602089e-11	2.5392e-10
NPR3	-1.15397	6.59978174966653e-13	1.75718e-11
LIN7A	-1.16565	2.86737077738057e-25	6.11919e-23
PLG	-1.1707	4.60468735964184e-18	2.8772e-16
TMEM72	-1.17732	1.93387215094088e-19	1.50074e-17
CYP4A22	-1.1783	2.56254661771408e-26	6.70686e-24
PKLR	-1.1989	3.68824415533475e-19	2.71774e-17
LINC00671	-1.21382	3.62805074805297e-13	1.00252e-11
SLC5A1	-1.22247	6.56675375395983e-13	1.75006e-11
SLC5A8	-1.22999	1.61655139472882e-13	4.75841e-12
MIOX	-1.25558	1.23593429030397e-10	2.21216e-09
ACAT1	-1.26251	1.17076794719418e-49	2.16537e-45
SLC27A2	-1.26891	4.27579373849088e-20	3.71278e-18
NAT8B	-1.273	1.80379021553883e-16	8.46028e-15
LDHD	-1.28614	2.91897933688445e-39	5.58491e-36
ALDH1L1	-1.29531	6.98824427818802e-30	3.55734e-27
ALDH6A1	-1.33464	9.10333421513828e-61	5.05108e-56
SMIM24	-1.34507	7.14799862311568e-18	4.33472e-16
GPAT3	-1.34737	3.09373256132982e-44	1.90732e-40
C1orf210	-1.35768	6.13344330388865e-33	5.672e-30
PAH	-1.36107	6.75159551095793e-23	9.93684e-21
WDR72	-1.3976	9.31836688765835e-43	4.30866e-39
HSD11B2	-1.41937	6.22623643466202e-25	1.24718e-22
HAO2	-1.43943	1.33081897153049e-19	1.06095e-17
REN	-1.4539	7.74488872787335e-09	1.00876e-07
G6PC	-1.46929	5.96460732808877e-39	1.03423e-35
OGDHL	-1.65034	1.21307188568598e-35	1.64167e-32
TMEM174	-1.69364	5.68452155208221e-26	1.38338e-23
SLC22A6	-1.8719	7.34995434753679e-24	1.25098e-21
SLC6A19	-1.88244	2.17633517324401e-24	3.93342e-22
SLC22A12	-1.93461	7.34924276775754e-25	1.45636e-22
CYP4A11	-2.01069	7.17314235612592e-23	1.04464e-20
ALDOB	-2.02826	4.40891202690781e-18	2.77676e-16
PCK1	-2.37784	8.53585208222768e-41	2.3681e-37
HMGCS2	-2.38663	3.05005413741931e-39	5.64118e-36
