# Supplementary material for: Developing and experimentally validating a glucocorticoid signaling-related gene signature to evaluate the prognosis and immunotherapeutic response in kidney renal clear cell carcinoma
Source: PLoS One. 2025 Oct 13;20(10):e0334104. doi: 10.1371/journal.pone.0334104 (PMC12517536; doi:10.1371/journal.pone.0334104)
Supplement: S8 Table — (XLSX) [file pone.0334104.s030.xlsx]

## Sheet: S8
S8 Table The functional enrichment of the differentially-expressed genes between C1 and C2 cases through the Metascape.
Term	Category	Description	Count	%	Log10(P)	Log10(q)
GO:0002250	GO Biological Processes	adaptive immune response	72	33.33	-64.44	-60.09
GO:0002440	GO Biological Processes	production of molecular mediator of immune response	29	13.43	-33.38	-29.82
WP5115	WikiPathways	Network map of SARS CoV 2 signaling	20	9.26	-14.59	-11.42
GO:0003014	GO Biological Processes	renal system process	12	5.56	-10.01	-6.98
WP4917	WikiPathways	Proximal tubule transport	8	3.7	-8.15	-5.22
WP558	WikiPathways	Complement and coagulation cascades	8	3.7	-8.09	-5.17
M5884	Canonical Pathways	NABA CORE MATRISOME	14	6.48	-7.89	-5.03
WP3942	WikiPathways	PPAR signaling	8	3.7	-7.53	-4.7
hsa04978	KEGG Pathway	Mineral absorption	7	3.24	-6.58	-3.79
R-HSA-1474244	Reactome Gene Sets	Extracellular matrix organization	13	6.02	-6.56	-3.79
R-HSA-381426	Reactome Gene Sets	Regulation of Insulin-like Growth Factor (IGF) transport and uptake by Insulin-like Growth Factor Binding Proteins (IGFBPs)	9	4.17	-6.53	-3.77
GO:0040011	GO Biological Processes	locomotion	14	6.48	-6.37	-3.63
GO:0046415	GO Biological Processes	urate metabolic process	4	1.85	-5.93	-3.26
GO:0009725	GO Biological Processes	response to hormone	20	9.26	-5.92	-3.26
GO:0015711	GO Biological Processes	organic anion transport	14	6.48	-5.91	-3.26
GO:0044282	GO Biological Processes	small molecule catabolic process	13	6.02	-5.73	-3.13
M5885	Canonical Pathways	NABA MATRISOME ASSOCIATED	19	8.8	-5.68	-3.09
WP5178	WikiPathways	Disorders of fructose metabolism	4	1.85	-5.63	-3.05
WP1533	WikiPathways	Vitamin B12 metabolism	6	2.78	-5.58	-3.01
GO:0072521	GO Biological Processes	purine-containing compound metabolic process	15	6.94	-5.53	-2.97
