# Supplementary material for: Developing and experimentally validating a glucocorticoid signaling-related gene signature to evaluate the prognosis and immunotherapeutic response in kidney renal clear cell carcinoma
Source: PLoS One. 2025 Oct 13;20(10):e0334104. doi: 10.1371/journal.pone.0334104 (PMC12517536; doi:10.1371/journal.pone.0334104)
Supplement: S9 Table — (XLSX) [file pone.0334104.s031.xlsx]

## Sheet: S9
S9 Table The coefficients of the features in the LASSO regression model.
Gene	Coefficient
NFKB2	0.16439
CDKN2C	0.124638
BIRC5	0.105047
TOP2A	0.0980609
PXDN	0.0702875
CEBPB	0.0414445
G0S2	0.0387537
PTTG1	0.0237321
ATP9A	0.00371373
ANGPTL4	-0.00907457
HMGCS2	-0.0237777
LTF	-0.0242724
ETNK2	-0.0257602
AQP1	-0.049093
ALDH6A1	-0.0767935
CDKN2B	-0.077775
TGFBR3	-0.127458
PDLIM1	-0.161279
ACADM	-0.161631
ATP1A1	-0.273893
