# Supplementary material for: Developing and experimentally validating a glucocorticoid signaling-related gene signature to evaluate the prognosis and immunotherapeutic response in kidney renal clear cell carcinoma
Source: PLoS One. 2025 Oct 13;20(10):e0334104. doi: 10.1371/journal.pone.0334104 (PMC12517536; doi:10.1371/journal.pone.0334104)
Supplement: S10 Table — (XLSX) [file pone.0334104.s032.xlsx]

## Sheet: S10
S10 Table Pan-cancer analyses of the prognosis value of ACADM.
Cancers	Full name	HR (95% CI)	P value
ACC	Adrenocortical carcinoma	1.06 (0.67-1.68)	0.79
BLCA	Bladder cancer	0.99 (0.82-1.19)	0.883
BRCA	Breast invasive carcinoma	0.76 (0.6-0.98)	0.032
CESC	Cervical squamous cell carcinoma and endocervical adeno carcinoma	0.94 (0.67-1.31)	0.706
CHOL	Cholangio carcinoma	0.9 (0.45-1.78)	0.758
COAD	Colon adenocarcinoma	0.82 (0.63-1.08)	0.16
DLBC	Lymphoid Neoplasm Diffuse Large B-cell Lymphoma	1.05 (0.49-2.26)	0.893
ESCA	Esophageal carcinoma	0.94 (0.56-1.57)	0.821
GBM	Glioblastoma multiforme	0.74 (0.47-1.18)	0.207
HNSC	Head and Neck squamous cell carcinoma	0.97 (0.78-1.2)	0.758
KICH	Kidney Chromophobe	1.37 (0.66-2.82)	0.401
KIRP	Kidney renal papillary cell carcinoma	0.73 (0.51-1.04)	0.086
LAML	Acute Myeloid Leukemia	1.11 (0.68-1.83)	0.675
LGG	Brain Lower Grade Glioma	2.5 (1.67-3.76)	<0.001
LIHC	Liver hepatocellular carcinoma	1.02 (0.86-1.21)	0.85
LUAD	Lung adenocarcinoma	0.97 (0.75-1.27)	0.846
LUSC	Lung squamous cell carcinoma	1.07 (0.82-1.39)	0.628
MESO	Mesothelioma	0.55 (0.36-0.84)	0.006
OV	Ovarian serous cystadenocarcinoma	0.91 (0.72-1.14)	0.397
PAAD	Pancreatic adenocarcinoma	0.76 (0.54-1.08)	0.123
PCPG	Pheochromocytoma and Paraganglioma	0.31 (0.09-1.13)	0.075
PRAD	Prostate adenocarcinoma	1.43 (0.52-3.91)	0.488
READ	Rectum adenocarcinoma	0.63 (0.36-1.11)	0.111
SARC	Sarcoma	1.08 (0.77-1.51)	0.665
SKCM	Skin Cutaneous Melanoma	0.79 (0.65-0.97)	0.022
STAD	Stomach adenocarcinoma	0.83 (0.62-1.1)	0.191
TGCT	Testicular Germ Cell Tumors	0.55 (0.11-2.68)	0.46
THCA	Thyroid carcinoma	1.15 (0.43-3.09)	0.776
THYM	Thymoma	0.86 (0.33-2.2)	0.746
UCEC	Uterine Corpus Endometrial Carcinoma	1.38 (1.06-1.81)	0.019
UCS	Uterine Carcinosarcoma	1.11 (0.51-2.41)	0.798
UVM	Uveal Melanoma	1.08 (0.68-1.73)	0.741
