# Supplementary material for: Developing and experimentally validating a glucocorticoid signaling-related gene signature to evaluate the prognosis and immunotherapeutic response in kidney renal clear cell carcinoma
Source: PLoS One. 2025 Oct 13;20(10):e0334104. doi: 10.1371/journal.pone.0334104 (PMC12517536; doi:10.1371/journal.pone.0334104)
Supplement: S11 Table — (XLSX) [file pone.0334104.s033.xlsx]

## Sheet: S11
S11 Table Pan-cancer analyses of the prognosis value of ANGPTL4.
Cancers	Full name	HR (95% CI)	P value
ACC	Adrenocortical carcinoma	1.5 (1.21-1.86)	<0.001
BLCA	Bladder cancer	1.01 (0.92-1.11)	0.848
BRCA	Breast invasive carcinoma	1.01 (0.89-1.14)	0.902
CESC	Cervical squamous cell carcinoma and endocervical adeno carcinoma	1.2 (1.03-1.41)	0.023
CHOL	Cholangio carcinoma	1.32 (0.9-1.94)	0.157
COAD	Colon adenocarcinoma	1.31 (1.08-1.59)	0.007
DLBC	Lymphoid Neoplasm Diffuse Large B-cell Lymphoma	0.9 (0.55-1.46)	0.665
ESCA	Esophageal carcinoma	1.04 (0.84-1.28)	0.729
GBM	Glioblastoma multiforme	1.1 (0.99-1.23)	0.088
HNSC	Head and Neck squamous cell carcinoma	0.95 (0.85-1.06)	0.37
KICH	Kidney Chromophobe	1.21 (0.68-2.17)	0.512
KIRP	Kidney renal papillary cell carcinoma	1.03 (0.88-1.21)	0.724
LAML	Acute Myeloid Leukemia	0.71 (0.4-1.25)	0.232
LGG	Brain Lower Grade Glioma	1.38 (1.17-1.63)	<0.001
LIHC	Liver hepatocellular carcinoma	0.91 (0.82-1.02)	0.111
LUAD	Lung adenocarcinoma	1.19 (1.09-1.3)	<0.001
LUSC	Lung squamous cell carcinoma	1.07 (0.96-1.19)	0.206
MESO	Mesothelioma	1.21 (1.08-1.37)	0.001
OV	Ovarian serous cystadenocarcinoma	1.18 (1.05-1.33)	0.004
PAAD	Pancreatic adenocarcinoma	1.12 (0.99-1.26)	0.061
PCPG	Pheochromocytoma and Paraganglioma	0.88 (0.51-1.54)	0.662
PRAD	Prostate adenocarcinoma	0.98 (0.59-1.63)	0.933
READ	Rectum adenocarcinoma	1.25 (0.88-1.76)	0.216
SARC	Sarcoma	1.07 (0.96-1.18)	0.239
SKCM	Skin Cutaneous Melanoma	0.96 (0.88-1.04)	0.313
STAD	Stomach adenocarcinoma	1.16 (1.01-1.34)	0.039
TGCT	Testicular Germ Cell Tumors	0.81 (0.3-2.23)	0.687
THCA	Thyroid carcinoma	1.25 (0.83-1.89)	0.286
THYM	Thymoma	1.5 (0.77-2.9)	0.234
UCEC	Uterine Corpus Endometrial Carcinoma	0.94 (0.81-1.08)	0.359
UCS	Uterine Carcinosarcoma	1.28 (1.01-1.61)	0.038
UVM	Uveal Melanoma	1.83 (1.02-3.28)	0.042
