# Supplementary material for: Developing and experimentally validating a glucocorticoid signaling-related gene signature to evaluate the prognosis and immunotherapeutic response in kidney renal clear cell carcinoma
Source: PLoS One. 2025 Oct 13;20(10):e0334104. doi: 10.1371/journal.pone.0334104 (PMC12517536; doi:10.1371/journal.pone.0334104)
Supplement: S12 Table — (XLSX) [file pone.0334104.s034.xlsx]

## Sheet: S12
S12 Table Pan-cancer analyses of the prognosis value of NFKB2.
Cancers	Full name	HR (95% CI)	P value
ACC	Adrenocortical carcinoma	1.83 (1.06-3.19)	0.031
BLCA	Bladder cancer	0.93 (0.74-1.16)	0.513
BRCA	Breast invasive carcinoma	0.7 (0.56-0.89)	0.003
CESC	Cervical squamous cell carcinoma and endocervical adeno carcinoma	0.88 (0.62-1.24)	0.474
CHOL	Cholangio carcinoma	0.52 (0.23-1.16)	0.11
COAD	Colon adenocarcinoma	1.47 (1.06-2.03)	0.02
DLBC	Lymphoid Neoplasm Diffuse Large B-cell Lymphoma	1.07 (0.33-3.49)	0.914
ESCA	Esophageal carcinoma	0.91 (0.64-1.29)	0.606
GBM	Glioblastoma multiforme	1.49 (1.05-2.11)	0.026
HNSC	Head and Neck squamous cell carcinoma	0.93 (0.77-1.13)	0.487
KICH	Kidney Chromophobe	0.49 (0.14-1.68)	0.255
KIRP	Kidney renal papillary cell carcinoma	2.02 (1.26-3.26)	0.004
LAML	Acute Myeloid Leukemia	1.41 (1.09-1.81)	0.008
LGG	Brain Lower Grade Glioma	1.39 (1.04-1.86)	0.025
LIHC	Liver hepatocellular carcinoma	1.23 (0.97-1.55)	0.085
LUAD	Lung adenocarcinoma	1.33 (1.06-1.67)	0.015
LUSC	Lung squamous cell carcinoma	1.04 (0.87-1.23)	0.681
MESO	Mesothelioma	1.05 (0.73-1.51)	0.778
OV	Ovarian serous cystadenocarcinoma	1.08 (0.87-1.32)	0.49
PAAD	Pancreatic adenocarcinoma	1.19 (0.91-1.55)	0.207
PCPG	Pheochromocytoma and Paraganglioma	0.65 (0.19-2.22)	0.495
PRAD	Prostate adenocarcinoma	1.86 (0.61-5.68)	0.275
READ	Rectum adenocarcinoma	1.16 (0.52-2.57)	0.715
SARC	Sarcoma	0.56 (0.41-0.76)	<0.001
SKCM	Skin Cutaneous Melanoma	0.78 (0.65-0.93)	0.006
STAD	Stomach adenocarcinoma	0.75 (0.57-0.98)	0.033
TGCT	Testicular Germ Cell Tumors	1.49 (0.39-5.6)	0.557
THCA	Thyroid carcinoma	0.92 (0.32-2.63)	0.87
THYM	Thymoma	3.61 (1.47-8.91)	0.005
UCEC	Uterine Corpus Endometrial Carcinoma	0.83 (0.61-1.14)	0.25
UCS	Uterine Carcinosarcoma	1.18 (0.65-2.15)	0.593
UVM	Uveal Melanoma	2.16 (0.83-5.63)	0.114
