# Supplementary material for: Developing and experimentally validating a glucocorticoid signaling-related gene signature to evaluate the prognosis and immunotherapeutic response in kidney renal clear cell carcinoma
Source: PLoS One. 2025 Oct 13;20(10):e0334104. doi: 10.1371/journal.pone.0334104 (PMC12517536; doi:10.1371/journal.pone.0334104)
Supplement: S13 Table — (XLSX) [file pone.0334104.s035.xlsx]

## Sheet: S13
S13 Table Pan-cancer analyses of the prognosis value of GSRS.
Cancers	Full name	HR (95% CI)	P value
ACC	Adrenocortical carcinoma	0.77 (0.39-1.53)	0.455
BLCA	Bladder cancer	0.97 (0.77-1.23)	0.817
BRCA	Breast invasive carcinoma	0.9 (0.67-1.2)	0.462
CESC	Cervical squamous cell carcinoma and endocervical adeno carcinoma	0.78 (0.51-1.18)	0.236
CHOL	Cholangio carcinoma	0.69 (0.3-1.59)	0.381
COAD	Colon adenocarcinoma	1.33 (0.93-1.91)	0.124
DLBC	Lymphoid Neoplasm Diffuse Large B-cell Lymphoma	1.07 (0.36-3.23)	0.898
ESCA	Esophageal carcinoma	0.87 (0.53-1.43)	0.586
GBM	Glioblastoma multiforme	1.23 (0.8-1.9)	0.349
HNSC	Head and Neck squamous cell carcinoma	0.97 (0.72-1.33)	0.871
KICH	Kidney Chromophobe	0.37 (0.11-1.26)	0.112
KIRP	Kidney renal papillary cell carcinoma	1.78 (1.12-2.83)	0.015
LAML	Acute Myeloid Leukemia	1.4 (1.01-1.92)	0.042
LGG	Brain Lower Grade Glioma	0.51 (0.31-0.82)	0.006
LIHC	Liver hepatocellular carcinoma	1.19 (0.96-1.47)	0.118
LUAD	Lung adenocarcinoma	0.95 (0.72-1.26)	0.73
LUSC	Lung squamous cell carcinoma	1 (0.77-1.29)	0.999
MESO	Mesothelioma	1.08 (0.61-1.9)	0.789
OV	Ovarian serous cystadenocarcinoma	0.99 (0.77-1.26)	0.911
PAAD	Pancreatic adenocarcinoma	1.14 (0.82-1.6)	0.432
PCPG	Pheochromocytoma and Paraganglioma	2.07 (0.44-9.67)	0.356
PRAD	Prostate adenocarcinoma	1.14 (0.34-3.75)	0.835
READ	Rectum adenocarcinoma	1.38 (0.66-2.91)	0.391
SARC	Sarcoma	0.51 (0.35-0.74)	<0.001
SKCM	Skin Cutaneous Melanoma	0.98 (0.79-1.22)	0.859
STAD	Stomach adenocarcinoma	0.75 (0.52-1.08)	0.123
TGCT	Testicular Germ Cell Tumors	1.35 (0.25-7.44)	0.727
THCA	Thyroid carcinoma	0.64 (0.22-1.91)	0.426
THYM	Thymoma	2.31 (0.9-5.91)	0.081
UCEC	Uterine Corpus Endometrial Carcinoma	0.77 (0.57-1.04)	0.091
UCS	Uterine Carcinosarcoma	0.69 (0.32-1.5)	0.356
UVM	Uveal Melanoma	1.01 (0.52-1.95)	0.98
