# Supplementary material for: Developing and experimentally validating a glucocorticoid signaling-related gene signature to evaluate the prognosis and immunotherapeutic response in kidney renal clear cell carcinoma
Source: PLoS One. 2025 Oct 13;20(10):e0334104. doi: 10.1371/journal.pone.0334104 (PMC12517536; doi:10.1371/journal.pone.0334104)
Supplement: S15 Table — (XLSX) [file pone.0334104.s037.xlsx]

## Sheet: S15
S15 Table Evaluation of the association between GSRS and CD8+ T cell infiltration using multiple algorithms based on the TCGA-KIRC cohort.
Algorithm	Spearman R	P value
TIMER	-0.01	0.84
CIBERSORT	0.15	<0.001
QUANTISEQ	0.2	<0.001
MCPCOUNTER	0.11	0.017
XCELL	0.18	<0.001
