# Supplementary material for: Developing and experimentally validating a glucocorticoid signaling-related gene signature to evaluate the prognosis and immunotherapeutic response in kidney renal clear cell carcinoma
Source: PLoS One. 2025 Oct 13;20(10):e0334104. doi: 10.1371/journal.pone.0334104 (PMC12517536; doi:10.1371/journal.pone.0334104)
Supplement: S16 Table — (XLSX) [file pone.0334104.s038.xlsx]

## Sheet: S16
S16 Table Pan-cancer analyses of the association between GSRS and CD8+ T cell infiltration using the CIBERSORT-ABS algorithm.
Cancers	Full name	Spearman R	P value
ACC	Adrenocortical carcinoma	0.36	0.001
BLCA	Bladder cancer	0.22	<0.001
BRCA	Breast invasive carcinoma	0.23	<0.001
CESC	Cervical squamous cell carcinoma and endocervical adeno carcinoma	0.24	<0.001
CHOL	Cholangio carcinoma	0.01	0.96
COAD	Colon adenocarcinoma	0.11	0.014
DLBC	Lymphoid Neoplasm Diffuse Large B-cell Lymphoma	-0.04	0.784
ESCA	Esophageal carcinoma	0.15	0.049
GBM	Glioblastoma multiforme	0.13	0.097
HNSC	Head and Neck squamous cell carcinoma	0.19	<0.001
KICH	Kidney Chromophobe	0.09	0.501
KIRP	Kidney renal papillary cell carcinoma	0.27	<0.001
LAML	Acute Myeloid Leukemia	0.23	0.006
LGG	Brain Lower Grade Glioma	0.1	0.026
LIHC	Liver hepatocellular carcinoma	0.21	<0.001
LUAD	Lung adenocarcinoma	0.33	<0.001
LUSC	Lung squamous cell carcinoma	0.24	<0.001
MESO	Mesothelioma	0.28	0.008
OV	Ovarian serous cystadenocarcinoma	0.21	0.001
PAAD	Pancreatic adenocarcinoma	-0.08	0.28
PCPG	Pheochromocytoma and Paraganglioma	0	0.991
PRAD	Prostate adenocarcinoma	0.1	0.024
READ	Rectum adenocarcinoma	0.12	0.108
SARC	Sarcoma	0.26	<0.001
SKCM	Skin Cutaneous Melanoma	0.35	<0.001
STAD	Stomach adenocarcinoma	0.35	<0.001
TGCT	Testicular Germ Cell Tumors	0.19	0.016
THCA	Thyroid carcinoma	0.33	<0.001
THYM	Thymoma	-0.04	0.667
UCEC	Uterine Corpus Endometrial Carcinoma	0.17	<0.001
UCS	Uterine Carcinosarcoma	0.32	0.016
UVM	Uveal Melanoma	-0.11	0.324
