# Supplementary material for: Developing and experimentally validating a glucocorticoid signaling-related gene signature to evaluate the prognosis and immunotherapeutic response in kidney renal clear cell carcinoma
Source: PLoS One. 2025 Oct 13;20(10):e0334104. doi: 10.1371/journal.pone.0334104 (PMC12517536; doi:10.1371/journal.pone.0334104)
Supplement: S17 Table — (XLSX) [file pone.0334104.s039.xlsx]

## Sheet: S17
S17 Table The association between GSRS and the expressions of TEX-related genes in KIRC cohorts.
Cohort	TEX genes	Spearman R	P value
TCGA-KIRC	TIGIT	0.29	<0.001
TCGA-KIRC	LAG3	0.37	<0.001
TCGA-KIRC	HAVCR2	-0.05	0.2
TCGA-KIRC	PDCD1	0.37	<0.001
TCGA-KIRC	BTLA	0.18	<0.001
TCGA-KIRC	CD160	0.22	<0.001
TCGA-KIRC	CD244	0.22	<0.001
TCGA-KIRC	CTLA4	0.35	<0.001
TCGA-KIRC	IFNA1	0.12	0.003
TCGA-KIRC	IFNB1	0.27	<0.001
TCGA-KIRC	IL2	0.22	<0.001
TCGA-KIRC	IFNG	0.27	<0.001
TCGA-KIRC	TNF	0.18	<0.001
TCGA-KIRC	PRF1	0.22	<0.001
TCGA-KIRC	GZMA	0.29	<0.001
E-MTAB-1980	TIGIT	0.25	0.013
E-MTAB-1980	LAG3	0.32	0.001
E-MTAB-1980	HAVCR2	-0.03	0.788
E-MTAB-1980	PDCD1	0.31	0.001
E-MTAB-1980	BTLA	0.32	0.001
E-MTAB-1980	CD160	0.17	0.082
E-MTAB-1980	CD244	0.16	0.103
E-MTAB-1980	CTLA4	0.32	0.001
E-MTAB-1980	IFNB1	0.07	0.461
E-MTAB-1980	IL2	0.14	0.163
E-MTAB-1980	IFNG	0.28	0.005
E-MTAB-1980	TNF	0.18	0.074
E-MTAB-1980	PRF1	0.2	0.051
E-MTAB-1980	GZMA	0.21	0.033
GSE29609	LAG3	0.33	0.038
GSE29609	HAVCR2	-0.07	0.671
GSE29609	PDCD1	0.14	0.396
GSE29609	BTLA	0.35	0.03
GSE29609	CD160	0.09	0.594
GSE29609	CD244	0.32	0.046
GSE29609	CTLA4	0.43	0.006
GSE29609	IFNB1	0.2	0.213
GSE29609	IL2	0.21	0.209
GSE29609	IFNG	0.15	0.365
GSE29609	TNF	0.51	0.001
GSE29609	PRF1	0.34	0.038
GSE29609	GZMA	0.02	0.918
GSE40435	TIGIT	0.16	0.12
GSE40435	LAG3	0.22	0.03
GSE40435	HAVCR2	0.01	0.957
GSE40435	PDCD1	0.25	0.01
GSE40435	BTLA	0.22	0.027
GSE40435	CD160	0.07	0.482
GSE40435	CD244	0.19	0.063
GSE40435	CTLA4	0.31	0.002
GSE40435	IFNA1	0.07	0.505
GSE40435	IFNB1	0.05	0.593
GSE40435	IL2	0.05	0.609
GSE40435	IFNG	0.21	0.037
GSE40435	TNF	0.27	0.006
GSE40435	PRF1	0.02	0.818
GSE40435	GZMA	0.15	0.124
GSE53757	TIGIT	0.27	0.024
GSE53757	LAG3	0.32	0.005
GSE53757	HAVCR2	-0.09	0.472
GSE53757	PDCD1	0.12	0.301
GSE53757	BTLA	0.36	0.002
GSE53757	CD160	0.23	0.051
GSE53757	CD244	0.24	0.042
GSE53757	CTLA4	0.22	0.069
GSE53757	IFNA1	-0.02	0.901
GSE53757	IFNB1	0.07	0.587
GSE53757	IL2	0.16	0.179
GSE53757	IFNG	0.17	0.143
GSE53757	TNF	0.22	0.065
GSE53757	PRF1	0.19	0.103
GSE53757	GZMA	0.15	0.221
GSE73731	TIGIT	0.22	<0.001
GSE73731	LAG3	0.27	<0.001
GSE73731	HAVCR2	-0.14	0.024
GSE73731	PDCD1	0.34	<0.001
GSE73731	BTLA	0.28	<0.001
GSE73731	CD160	-0.1	0.093
GSE73731	CD244	0.23	<0.001
GSE73731	CTLA4	0.35	<0.001
GSE73731	IFNA1	0.14	0.026
GSE73731	IFNB1	0.22	<0.001
GSE73731	IL2	0.2	0.001
GSE73731	IFNG	0.26	<0.001
GSE73731	TNF	0.33	<0.001
GSE73731	PRF1	0.06	0.367
GSE73731	GZMA	-0.03	0.686
GSE167573	TIGIT	0.22	0.056
GSE167573	LAG3	0.57	<0.001
GSE167573	HAVCR2	0.01	0.959
GSE167573	PDCD1	0.6	<0.001
GSE167573	BTLA	0.05	0.643
GSE167573	CD160	-0.05	0.699
GSE167573	CD244	0.27	0.017
GSE167573	CTLA4	0.32	0.004
GSE167573	IFNA1	-0.03	0.808
GSE167573	IFNB1	-0.04	0.731
GSE167573	IL2	0.08	0.479
GSE167573	IFNG	0.18	0.12
GSE167573	TNF	0.44	<0.001
GSE167573	PRF1	0.48	<0.001
GSE167573	GZMA	0.16	0.158
JAVELIN Renal 101	TIGIT	0.38	<0.001
JAVELIN Renal 101	LAG3	0.36	<0.001
JAVELIN Renal 101	HAVCR2	0.05	0.167
JAVELIN Renal 101	PDCD1	0.34	<0.001
JAVELIN Renal 101	BTLA	0.24	<0.001
JAVELIN Renal 101	CD160	0.08	0.023
JAVELIN Renal 101	CD244	0.26	<0.001
JAVELIN Renal 101	CTLA4	0.29	<0.001
JAVELIN Renal 101	IFNA1	-0.14	<0.001
JAVELIN Renal 101	IFNB1	0.12	0.001
JAVELIN Renal 101	IL2	0.02	0.672
JAVELIN Renal 101	IFNG	0.32	<0.001
JAVELIN Renal 101	TNF	0.44	<0.001
JAVELIN Renal 101	PRF1	0.19	<0.001
JAVELIN Renal 101	GZMA	0.17	<0.001
