# Supplementary material for: Developing and experimentally validating a glucocorticoid signaling-related gene signature to evaluate the prognosis and immunotherapeutic response in kidney renal clear cell carcinoma
Source: PLoS One. 2025 Oct 13;20(10):e0334104. doi: 10.1371/journal.pone.0334104 (PMC12517536; doi:10.1371/journal.pone.0334104)
Supplement: S18 Table — (XLSX) [file pone.0334104.s040.xlsx]

## Sheet: S18
S18 Table The drug sensitivity predicted by oncopredict in the TCGA-KIRC cohort.
Sample ID (Anonymization)	Camptothecin_1003	Vinblastine_1004	Cisplatin_1005	Cytarabine_1006	Docetaxel_1007	Gefitinib_1010	Navitoclax_1011	Vorinostat_1012	Nilotinib_1013	Olaparib_1017	Axitinib_1021	AZD7762_1022	SB216763_1025	KU-55933_1030	Afatinib_1032	Staurosporine_1034	PLX-4720_1036	NU7441_1038	Doramapimod_1042	Wee1 Inhibitor_1046	Nutlin-3a (-)_1047	Mirin_1048	PD173074_1049	ZM447439_1050	Alisertib_1051	RO-3306_1052	MK-2206_1053	Palbociclib_1054	Dactolisib_1057	Pictilisib_1058	AZD8055_1059	PD0325901_1060	Obatoclax Mesylate_1068	5-Fluorouracil_1073	Dasatinib_1079	Paclitaxel_1080	Crizotinib_1083	Rapamycin_1084	Sorafenib_1085	BI-2536_1086	Irinotecan_1088	Oxaliplatin_1089	BMS-536924_1091	GSK1904529A_1093	Tozasertib_1096	PF-4708671_1129	PRIMA-1MET_1131	Erlotinib_1168	Niraparib_1177
1	0.233107	0.166241	40.2	9.41971	0.0484767	26.5794	2.17026	6.28932	30.3159	93.0449	24.7798	1.90106	48.9894	44.3288	6.23485	0.0808026	316.523	7.75124	53.822	6.91816	364.229	303.089	64.9417	18.458	12.3221	4.01719	47.675	432.482	1.00436	32.4524	0.933246	3.23487	3.47594	642.499	14.5379	0.26542	16.019	0.362102	27.3688	0.0143663	37.9982	62.9286	39.7044	76.0972	8.83748	165.822	118.347	5.81331	57.278
2	0.365608	0.519634	54.9046	11.7167	0.186263	27.3857	3.84092	7.04126	44.9657	115.934	31.2786	2.27982	50.1878	28.8447	6.87252	0.0753876	246.644	5.10106	37.4942	12.8555	198.724	310.113	56.8631	18.5708	44.5575	2.5008	58.053	605.748	1.46819	46.0864	0.876348	4.66334	2.93516	1175.66	15.4487	1.59779	41.1503	0.320887	29.79	0.00273692	54.0862	178.694	58.1477	110.723	10.6672	184.788	134.904	5.12604	78.5222
3	0.328087	0.0421496	126.629	15.1695	0.0192617	27.8106	12.4572	5.91022	77.1706	205.813	28.4451	1.9969	183.725	61.1835	6.55417	0.151903	132.797	10.9926	76.6355	10.6632	97.5096	258.998	84.3303	20.2852	19.5665	9.55601	24.7237	72.5906	0.314168	6.48563	0.843714	3.71278	6.31722	351.5	11.0908	0.195545	40.4467	0.191701	26.51	0.389942	62.2757	57.3214	11.6029	133.082	13.7215	70.7562	181.38	11.218	205.497
4	0.220963	0.144515	33.7238	5.47497	0.0685592	19.3544	2.16725	6.02486	28.4395	62.912	29.7936	1.78497	29.6081	33.9084	4.50463	0.0495663	271.629	5.43011	37.2354	6.58464	189.266	325.517	47.3793	16.7325	9.65702	2.23396	55.2702	436.996	1.42618	37.3563	0.93355	3.31192	2.51297	1141.04	11.1118	0.3343	20.3622	0.395098	19.9746	0.00186129	23.8493	95.2069	38.8721	80.4249	8.04987	168.765	147.543	4.23728	47.3061
5	0.0656328	0.0138962	20.6956	3.20493	0.00621373	29.8146	19.7429	3.55448	14.3004	104.983	13.9195	1.41945	152.964	79.2642	10.3427	0.0739923	131.36	14.4768	105.355	9.67349	133.761	115.356	104.772	23.6192	15.7344	13.9619	22.2428	22.678	0.229974	3.75773	0.661458	2.99691	3.76181	65.8841	6.61376	0.0500749	35.1178	0.0740246	12.9701	0.716735	7.73229	21.3873	15.928	44.371	11.881	46.9271	107.528	11.4034	75.3351
6	0.216206	0.0531848	64.5234	9.30087	0.0210008	20.031	11.6381	5.09848	60.0811	113.82	22.7196	2.24909	185.186	79.709	5.4156	0.10625	92.644	13.7949	89.5257	13.1142	120.371	170.166	58.7883	21.1935	27.2301	15.5152	15.8777	56.2519	0.26175	5.23115	0.972433	2.55812	5.09631	266.396	8.5142	0.163707	39.5155	0.230814	20.2565	1.49169	35.3575	50.059	10.8178	79.4243	21.6792	52.9077	186.435	10.8723	116.145
7	0.14542	0.042583	63.523	6.61934	0.0160752	16.5846	6.3482	5.20489	54.1993	150.04	26.6655	1.68138	112.826	73.183	4.19761	0.117412	149.279	14.9312	81.4478	11.8246	107.008	233.659	84.1021	20.6618	14.1608	15.4105	27.6808	49.9521	0.363602	6.72458	0.952154	1.43953	6.20353	113.889	9.29496	0.105298	28.3195	0.192547	20.5258	1.80634	32.9717	31.0367	10.1313	98.741	30.4431	40.6752	123.447	8.56796	97.7639
8	0.110571	0.0231769	34.0671	3.73429	0.00797809	13.8339	2.31688	3.24535	29.1632	77.5962	19.4781	1.55554	93.9928	59.4481	4.46567	0.0544273	108.854	10.8767	86.6565	4.74959	173.513	244.897	49.2206	19.2007	4.26125	6.1431	18.0124	35.3553	0.216287	5.4622	0.867477	1.39265	3.92012	231.346	7.76214	0.0419384	17.7039	0.152492	12.8023	0.476614	17.1384	27.5963	5.08357	60.207	11.0968	51.326	162.45	7.32697	84.4075
9	0.0713316	0.0229446	20.5855	6.20868	0.00951619	22.0611	5.83792	4.41971	46.4385	65.1151	20.1386	1.22879	122.148	53.0194	7.00652	0.05673	76.1618	10.4743	80.3615	7.3607	102.98	130.406	53.7521	18.5354	6.02942	9.33472	26.7225	43.807	0.15752	4.97861	0.711161	0.883397	3.68934	83.3008	5.95216	0.065564	25.5185	0.101125	17.8746	1.13026	10.6691	30.4368	8.1633	85.7021	14.2157	41.0071	99.3797	11.0141	67.4485
10	0.115097	0.039281	28.9734	7.17731	0.0158705	21.757	6.82923	4.5558	49.6188	99.0723	20.7912	2.11379	184.123	93.7669	6.46306	0.0835206	137.875	14.1576	92.8755	9.75981	236.911	210.415	50.972	20.9424	13.474	12.2012	31.1796	59.7078	0.488246	5.62476	0.945695	2.04906	5.27309	172.069	14.7585	0.0863442	23.1041	0.172513	21.7709	0.605422	20.3585	33.4349	10.3646	56.0258	17.7521	71.4302	130.411	12.251	70.7886
11	0.215916	0.0860746	78.5135	15.8676	0.0190738	32.0651	7.04126	5.38013	70.7411	125.28	26.9397	1.97432	199.354	81.1806	7.85209	0.0785779	153.444	12.8382	95.8257	14.0882	130.467	210.137	85.9735	21.9624	13.7577	14.0924	19.7937	60.9183	0.267621	3.85108	0.857297	2.34795	5.64193	398.847	6.82364	0.169494	38.4918	0.226565	26.3103	0.982745	34.8427	49.0248	7.67475	107.855	18.6243	67.6612	137.337	13.9946	144.326
12	0.126696	0.0327324	29.6382	7.15844	0.0122362	26.7904	9.43261	5.20546	35.4007	77.2605	23.7771	1.71892	117.63	55.859	6.32446	0.0647775	92.7147	12.3658	88.2737	10.1544	161.145	149.966	53.8762	20.5723	8.08947	13.8988	19.6232	42.838	0.18418	4.64511	0.728991	1.50743	3.69823	119.538	6.27353	0.0879137	31.0101	0.12154	16.7499	1.59622	19.2487	39.0627	11.1167	70.0591	19.9562	47.6186	107.776	10.4767	77.2498
13	0.159068	0.0659226	31.3264	13.4242	0.0226354	36.2295	9.01863	5.17222	46.5184	78.1314	23.5463	2.75875	143.911	78.4188	10.4234	0.0914678	110.649	11.9572	81.9697	14.91	130.98	258.256	51.9269	19.9567	11.1062	10.416	24.1331	55.1456	0.277285	6.61703	0.797363	3.78439	4.38681	278.206	12.305	0.138804	27.3198	0.167496	19.2497	0.853499	25.6825	68.9806	9.34616	77.8114	19.0495	62.5592	137.061	17.1826	90.0731
14	0.189544	0.0495417	54.2739	14.1312	0.0142072	20.9001	9.07392	5.87887	46.5123	108.475	25.3777	1.81215	170.324	66.2255	4.37805	0.0509667	96.2906	11.6184	81.4426	15.2209	142.194	131.373	59.3987	20.1339	10.5804	12.8063	25.096	72.7609	0.405829	4.99483	0.839163	2.1989	5.39336	202.081	3.25846	0.126326	36.7519	0.206548	18.5359	0.928165	28.9352	59.3154	8.87594	91.3674	19.7056	47.2757	165.353	9.34397	108.771
15	0.205915	0.0501971	51.5787	9.29355	0.0205651	38.2807	15.5215	7.26685	41.6385	91.9622	22.849	2.21891	114.056	58.8104	8.96283	0.0592852	151.081	10.2243	87.6706	13.8261	223.184	195.963	69.7214	19.667	10.4534	7.88676	37.5486	85.8758	0.260544	8.35332	0.790716	3.33946	4.00286	444.528	5.49322	0.150445	42.9406	0.181729	22.3025	0.388076	21.7343	134.069	12.8154	105.3	12.3604	73.4028	196.946	14.3748	102.576
16	0.191792	0.0352314	48.9971	9.44493	0.0164026	15.2933	7.14702	3.72793	61.2843	179.322	24.7625	1.78084	152.229	57.0144	4.72802	0.103392	107.815	13.7048	78.1827	15.6309	76.4296	171.557	81.9109	20.2589	18.6951	14.2925	27.313	36.3784	0.519715	6.52771	0.806783	1.34561	6.75062	116.668	12.8268	0.119939	45.2159	0.202635	13.6015	2.16149	45.3356	36.407	9.61414	113.937	27.2893	33.9991	175.392	6.92354	162.867
17	0.386404	0.082416	109.676	18.937	0.0208245	32.1546	8.73928	5.52497	54.1682	136.52	32.4874	2.57324	230.778	101.389	6.30606	0.0849814	179.376	14.7525	100.955	9.64129	195.445	201.998	76.9615	22.285	10.2149	15.8486	25.8747	74.4574	0.288598	5.69226	0.910728	3.03577	4.86642	354.029	8.25799	0.187335	32.8727	0.328838	24.2613	0.831835	59.0511	61.6014	8.71614	101.949	21.3093	77.135	127.589	13.2721	136.278
18	0.0871042	0.0316346	21.9675	4.00376	0.0113782	35.5884	17.0341	4.23407	20.5198	91.4476	17.5733	1.77328	123.5	64.1132	8.57236	0.0810418	110.663	13.5709	94.4713	10.468	139.703	106.717	92.2718	23.1347	13.2831	16.0473	22.7474	33.4369	0.18615	5.46555	0.673756	1.71141	2.94416	67.6056	7.09184	0.0984881	26.2598	0.078074	13.1236	1.02873	9.98461	26.512	22.1424	61.2302	17.1574	48.9699	95.9406	10.435	66.1726
19	0.0807816	0.0196934	18.0979	4.4975	0.00858765	19.2473	8.14756	4.09854	27.0462	70.0934	19.9603	0.891431	87.3504	45.4284	4.38464	0.0368392	92.2332	11.0224	82.977	5.95582	80.2059	94.2248	45.8552	19.8407	6.23499	12.3727	18.927	37.8737	0.193589	4.26853	0.694301	1.16267	3.20864	61.593	4.27722	0.0471237	26.9106	0.106474	13.1231	1.67495	13.5706	26.3048	7.96307	67.5767	17.6322	40.3159	75.7374	7.9384	77.365
20	0.187778	0.0415403	61.3258	12.4409	0.018543	22.1437	8.49467	5.44	67.4173	134.183	23.6287	1.83081	124.475	49.3415	6.73002	0.0805594	93.4975	11.9318	78.9959	10.2895	168.117	137.274	75.8381	18.036	10.1758	10.8426	29.6766	86.7444	0.314418	7.45516	0.814428	1.87442	4.71144	166.342	6.92673	0.140084	34.63	0.218897	16.8643	1.65706	34.1934	53.1763	10.7649	102.054	19.8572	39.0783	149.428	10.0411	115.825
21	0.275116	0.100017	54.4149	16.6515	0.0203536	29.3541	13.1893	4.04309	54.1461	151.854	27.5379	3.06316	320.137	116.647	7.66438	0.213192	231.246	17.6474	103.303	14.5104	280.699	250.411	74.1133	24.0485	40.6059	17.4746	33.0196	70.2023	0.349862	7.31012	0.945321	3.25685	7.83087	256.112	28.6465	0.131822	43.2486	0.158411	22.4926	1.31929	40.5764	57.8272	13.9302	84.7403	23.0824	74.6559	188.581	13.1733	164.116
22	0.248876	0.0348022	51.2382	9.95215	0.014449	18.9029	5.94804	5.04435	34.7666	101.537	16.8364	1.67581	183.799	78.7371	3.3845	0.0825837	67.4419	13.7179	89.4403	9.1693	156.049	164.504	53.6576	18.1885	8.73353	12.8039	19.4504	60.3453	0.335552	4.32197	0.902916	1.55063	5.29988	173.103	7.21827	0.0695595	22.2698	0.130721	13.7722	1.03196	36.4607	46.2498	8.57965	54.5664	12.8661	43.5161	107.127	11.4646	87.8641
23	0.14185	0.028319	42.1911	6.03117	0.0153947	23.3697	4.39812	4.60921	52.9257	131.505	24.9962	1.60326	118.977	70.4243	7.48001	0.150384	125.294	16.5752	87.9612	8.55611	128.433	146.194	101.994	20.6375	10.293	16.7802	31.456	44.1811	0.338137	6.02127	0.871255	1.49444	5.9505	131.178	12.8009	0.104249	28.4975	0.238427	14.8775	2.50736	27.6371	29.9972	9.23765	106.864	26.8307	35.7669	157.797	9.12151	90.7106
24	0.195377	0.0636155	79.1907	11.4087	0.0191058	28.5109	4.83344	4.33015	57.8815	74.0898	24.0763	2.22694	185.236	104.535	5.09893	0.0654546	105.452	13.4582	88.1658	10.2998	166.375	159.333	57.0374	19.5294	8.40859	14.0497	17.2831	77.9462	0.252873	3.56835	0.990389	2.33726	5.81034	406.516	7.96839	0.10952	28.1537	0.279548	20.7054	0.840996	25.7161	74.1609	7.37685	88.3114	15.3496	70.7681	137.165	17.3741	92.2576
25	0.17244	0.0299163	62.7827	11.8792	0.0102548	23.1967	15.0096	5.74362	60.0978	158.267	20.279	1.24306	145.548	47.9997	6.17417	0.0813453	83.4347	9.83722	83.4075	9.65376	102.291	164.573	83.1486	17.8339	5.56412	10.4338	17.9999	49.1737	0.137437	3.26986	0.720924	1.88806	4.65419	144.949	9.60715	0.0737568	26.9506	0.108821	17.2063	1.0371	32.3773	60.3509	6.71308	107.668	14.1121	37.7037	160.166	13.5445	159.178
26	0.212295	0.0397392	43.5276	9.1227	0.00912721	19.316	11.1763	5.86507	36.6516	90.1321	24.5657	2.11192	183.48	65.0812	4.96549	0.0397324	115.281	10.9985	98.1282	12.3958	160.565	144.838	57.5137	21.9025	6.57677	11.8362	15.6525	47.8317	0.238925	3.58837	0.790095	2.53226	3.4428	221.074	2.16131	0.0666639	29.3716	0.129413	18.2427	0.776971	27.3121	44.0781	9.01366	49.5996	15.9994	55.3212	139.102	8.24075	82.5394
27	0.154243	0.0646002	34.6715	10.8365	0.0250301	20.9865	10.4341	5.2765	63.1551	132.484	26.8491	1.8594	185.402	65.4651	4.84528	0.0855397	94.0402	13.1631	92.7132	12.1249	143.665	193	59.751	20.0923	17.6354	12.3165	44.9738	75.3657	0.353724	8.78471	0.903232	1.15538	5.20039	152.198	10.923	0.170954	29.9787	0.148382	25.0836	1.29618	24.3064	51.3618	11.2741	96.2119	19.0625	57.0062	131.571	10.4867	109.714
28	0.253889	0.117712	89.0444	23.2899	0.0323451	34.4152	8.61075	7.57097	83.8958	151.732	27.554	3.72113	176.157	70.5084	7.55261	0.101088	146.188	11.4492	85.8109	22.9704	243.445	203.93	90.933	19.8169	19.1262	12.7997	30.789	129.222	0.527873	8.11906	0.889411	2.39926	5.41082	706.563	5.41798	0.338776	38.057	0.279251	26.3392	1.32201	37.1535	96.6916	11.6419	126.947	26.0957	56.271	218.67	14.6458	172.902
29	0.119925	0.0175519	41.4213	6.18077	0.00788127	23.754	28.9106	4.07065	25.8144	196.994	19.5859	1.81864	140.168	57.7217	9.37891	0.107403	149.167	14.131	100.153	14.2975	133.112	147.558	176.747	25.7655	22.3568	16.0283	23.2707	16.8704	0.116056	4.02541	0.574998	1.89799	3.10806	54.4934	7.46087	0.0797649	58.1347	0.0550091	13.9603	1.4813	16.4711	26.8256	17.7956	84.1925	21.562	31.0709	219.117	6.8752	108.165
30	0.280041	0.0335492	70.8295	15.2869	0.0190978	17.821	11.8168	4.4782	46.8978	230.198	24.7518	2.24063	180.779	80.27	6.10623	0.169409	142.526	16.5032	88.1071	11.7979	87.1221	229.948	90.6573	22.9774	23.4374	15.1086	31.875	38.892	0.237782	5.74301	0.908725	2.74631	8.56076	161.371	12.8579	0.0846268	36.3595	0.120457	15.4258	1.15795	63.5521	41.5258	9.99791	110.335	21.0996	52.4092	153.288	7.75717	177.518
31	0.0899797	0.0392246	32.534	9.90415	0.0132461	17.3904	2.52325	3.43986	35.3512	104.501	16.7309	1.17921	144.037	79.4198	3.55996	0.0689062	94.2749	12.8896	92.745	6.90753	107.844	142.512	53.5549	18.7165	5.99024	9.80282	18.2301	50.5955	0.219286	2.82614	0.90803	1.50972	5.28349	142.474	4.70437	0.0478206	16.0242	0.116402	13.4549	1.06294	17.7926	20.6401	9.5452	72.8938	11.2852	48.1248	55.1503	12.5504	82.1868
32	0.151841	0.0351116	20.1105	8.71783	0.00994525	21.4939	16.4024	6.39035	39.7977	105.694	19.8856	1.75788	71.3042	35.0446	7.40666	0.0591988	157.869	8.28728	75.5763	14.8538	153.367	155.584	80.2964	19.2278	7.45994	8.96519	32.5804	94.1437	0.248055	7.84697	0.608742	2.22956	3.81858	126.42	6.27623	0.0748478	36.2293	0.110227	17.028	0.80229	20.794	61.8324	13.5471	92.7601	13.1185	50.0926	163.081	9.2455	111.745
33	0.175994	0.0378039	56.8162	10.5064	0.00961128	42.449	17.7221	6.58095	46.7171	99.4253	25.1512	2.42646	273.13	72.9257	10.8599	0.0865925	121.525	13.2669	112.797	13.6049	125.289	143.349	88.8106	23.5763	9.51366	13.7353	26.7339	33.1862	0.175329	6.22537	0.752964	2.58606	4.61858	146.798	8.65148	0.086009	43.9687	0.103208	16.7106	1.24659	23.6854	41.4839	11.0641	79.7191	21.1668	47.0962	221.679	18.2804	108.316
34	0.181993	0.0272452	36.5449	7.11529	0.0114066	23.7968	15.1633	4.2809	39.1507	72.7403	20.2792	1.73741	151.845	66.7606	4.64992	0.0476044	96.6173	11.3194	81.6826	9.90082	157.033	135.1	67.6372	19.6724	8.68657	13.866	18.7723	42.7536	0.249181	4.08245	0.830257	2.4489	4.6638	245.522	5.85807	0.060734	31.1963	0.20536	15.3979	0.748724	23.6415	58.201	10.7106	64.7114	15.7087	54.4735	142.978	12.5645	85.4473
35	0.0800835	0.0307873	23.0718	8.49912	0.0146626	22.8721	14.0401	5.98813	51.9874	77.1146	26.8008	1.00903	189.633	64.1479	4.91529	0.0375347	63.7694	13.2764	99.7062	10.1915	124.434	111.435	61.0256	19.818	7.85825	19.0816	23.8769	43.4301	0.254511	4.51469	0.80287	1.97836	4.07282	124.32	2.09252	0.105933	38.6278	0.10766	19.709	2.04435	11.9955	46.6671	7.65693	85.4022	21.6911	41.0178	114.399	9.61336	72.0314
36	0.0916986	0.0234195	23.1164	5.12505	0.00749743	29.4268	17.4333	4.68312	34.7379	97.7583	21.6269	1.06228	148.203	57.1418	9.64327	0.118066	142.875	12.039	82.9085	5.57572	151.388	184.898	83.5683	20.4351	14.415	8.85687	19.5607	31.7057	0.24324	5.27997	0.689157	1.32391	4.72921	113.391	11.6859	0.0527535	33.4239	0.0885776	19.2236	1.39358	15.0625	33.4351	7.74858	72.3973	17.5584	45.2034	205.527	11.0882	94.1559
37	0.206014	0.0758719	67.6723	11.281	0.0270336	23.2671	4.84652	6.75242	60.4659	164.794	24.4375	2.15281	103.763	61.8008	8.06759	0.115555	134.156	12.5839	74.728	11.524	182.297	241.658	75.5062	18.5844	18.6387	10.2585	35.5174	71.2335	0.515425	10.6495	0.869708	2.18555	6.6708	315.42	10.3277	0.212955	36.5432	0.236469	22.3093	1.78996	42.2274	78.0974	12.9339	140.191	25.4703	37.9404	185.071	9.59622	149.459
38	0.161522	0.0744104	38.0873	10.1862	0.0161372	30.8527	12.9575	7.02347	85.0453	99.812	28.2985	1.69647	170.455	61.0378	5.88403	0.0389616	114.049	10.1077	90.2932	13.6986	189.374	194.083	84.4039	17.3854	8.84747	11.6156	31.5528	114.54	0.573614	9.69572	0.969085	1.39946	4.60301	408.275	4.28649	0.202595	27.9808	0.257259	39.562	0.565813	22.7258	114.281	11.3375	135.997	16.0185	74.3401	142.472	12.1387	132.537
39	0.269958	0.0454922	70.9116	15.013	0.0182936	9.69074	8.50706	3.97766	34.7505	251.922	42.8892	8.50454	260.25	124.543	5.27718	0.700245	228.806	18.5247	79.2914	5.30927	293.042	240.569	109.385	23.0309	18.1785	14.7595	87.0591	176.553	1.05326	36.9245	1.01908	3.25873	8.88264	655.158	84.5203	0.123247	36.4951	0.316892	15.7973	0.391353	37.0386	73.1029	19.5968	60.1254	36.1262	91.1604	431.803	8.95384	208.322
40	0.182241	0.0546109	52.1538	9.02914	0.0145112	25.1359	3.81194	4.52977	42.648	98.2381	28.1269	2.18644	146.44	81.3137	5.25859	0.088481	94.0261	13.9478	98.6638	8.21062	171.188	209.273	54.4284	21.6936	7.4768	10.5328	18.9592	56.5093	0.186985	3.7268	0.886843	2.55296	5.24891	375.618	9.05379	0.0726039	31.6454	0.211806	20.2608	1.02193	30.0491	56.0156	8.0846	100.951	19.152	59.2139	108.321	12.5221	110.454
41	0.203659	0.0410965	66.9333	7.33215	0.0105234	30.1553	5.47246	4.70227	40.5539	114.394	24.4735	2.01311	225.629	85.6204	6.45591	0.0702416	127.196	15.5	106.977	8.57636	161.145	132.895	73.8319	23.2773	10.3441	15.1803	22.0694	39.7254	0.239791	4.54786	0.840254	3.20664	3.49638	178.903	8.74373	0.0603965	33.5392	0.128757	14.8027	1.22524	32.2164	35.3816	11.8039	85.2214	19.5217	51.1566	104.411	14.0068	102.785
42	0.0822007	0.0225645	20.1009	4.92541	0.00923202	28.3419	6.98239	4.36512	34.0134	45.124	20.3636	0.980917	122.657	61.9571	5.44765	0.0293091	71.0166	11.3169	84.4116	6.77943	75.3621	114.657	41.4004	18.9249	3.7091	13.206	15.5375	41.5663	0.153629	3.32743	0.785499	1.35263	3.68464	83.9741	2.70494	0.0424499	21.644	0.112518	14.2903	1.2107	11.4053	35.3878	6.8971	68.9972	14.4544	49.7454	77.7209	14.4163	52.6459
43	0.0979762	0.0274226	25.6432	5.89066	0.010549	19.8823	4.29583	3.43457	30.84	64.3579	19.6038	1.00472	85.6139	52.431	5.5968	0.0702881	70.7609	12.2823	77.2805	5.08736	160.766	156.855	38.2516	17.8502	6.20756	10.8147	13.4084	42.3018	0.157539	3.24895	0.760233	1.27068	4.70339	97.9896	8.09412	0.0445913	26.2129	0.12549	14.2514	2.20379	14.6348	34.5164	5.58814	86.6364	17.8165	38.1691	90.6679	11.2041	80.5325
44	0.203844	0.0527789	64.1509	18.7643	0.0133807	33.0927	6.25882	4.68841	55.4045	111.35	31.3878	2.6729	409.043	115.007	7.58734	0.0804173	120.308	14.8601	100.728	11.9682	177.187	152.203	66.8504	21.7574	17.6489	17.3829	19.569	57.0599	0.218502	3.90773	0.986595	2.84531	5.59752	314.69	8.02682	0.0927486	34.3106	0.206929	21.018	0.896499	33.336	76.7884	6.90815	85.649	21.0225	67.996	158.244	15.7619	123.212
45	0.113453	0.025978	29.7689	5.93308	0.00760277	10.5987	11.0101	3.81523	34.7156	83.4299	15.9856	0.982357	93.4899	52.9791	2.50523	0.0360529	79.9259	9.68097	87.0384	9.0589	83.7643	134.058	57.2991	18.6039	5.10826	7.63728	11.449	31.9809	0.100699	1.94301	0.691617	1.05193	3.69722	93.6797	2.09584	0.0413038	21.3077	0.0602728	12.5319	0.522622	15.7135	21.1373	5.49659	74.1204	10.5272	39.7256	125.714	5.49399	100.85
46	0.208072	0.106092	75.4702	19.0482	0.0278509	21.479	6.45536	6.49618	78.8445	211.943	22.2714	1.7316	253.426	95.8944	6.79509	0.0931897	131.775	13.6292	98.1451	13.3868	249.422	207.796	112.003	19.7835	15.3406	13.3935	19.9587	98.085	0.654082	6.16565	0.946271	2.45515	6.00575	457.193	5.80036	0.39716	27.8497	0.249085	27.5372	0.918132	36.0485	66.2095	8.99042	123.275	16.0992	60.6108	93.3903	11.7036	163.326
47	0.203032	0.0428518	59.7739	10.0742	0.016409	28.0176	16.5935	5.8041	63.9675	109.291	20.8676	1.88283	166.61	59.3577	6.57968	0.0685824	102.29	10.7149	77.9393	12.7327	213.076	172.125	75.6343	18.3841	9.40757	11.4329	23.0595	81.9368	0.386322	7.53926	0.853488	2.54814	5.1294	566.145	6.97833	0.163592	30.3619	0.302984	18.5618	0.7115	24.7756	97.2302	9.15047	90.0821	15.5092	56.1763	164.119	11.6654	118.617
48	0.146554	0.0457485	39.9327	7.35675	0.0120568	36.2306	9.88896	3.95869	33.1542	73.8237	24.6351	1.59099	186.272	87.032	7.72519	0.0574124	103.482	13.963	92.6769	9.32024	173.403	126.098	65.4453	21.6362	6.73939	17.5433	16.7825	51.3584	0.150262	4.42468	0.834423	1.72918	3.56377	146.237	7.20859	0.0836191	26.1268	0.153113	12.7597	1.22069	18.0528	45.2835	8.25934	59.8215	21.3742	60.2698	108.056	17.4609	69.9339
49	0.0658701	0.0187495	24.0721	4.31338	0.00848071	29.4649	11.1168	3.80722	37.4743	64.3542	27.4825	0.893054	185.321	86.3844	6.71721	0.0374102	109.701	12.6009	102.017	4.81646	98.0374	111.469	61.7788	21.7425	7.35659	16.96	18.8719	40.8361	0.158321	3.64219	0.839645	1.00107	3.73217	148.246	3.82814	0.0472593	25.3127	0.156535	16.7275	1.01841	12.4877	40.0861	6.00381	66.4045	19.7417	72.1022	113.093	14.2349	75.5344
50	0.179814	0.0418724	63.4058	17.052	0.0172477	25.023	11.4259	4.29097	62.7966	182.878	26.235	1.64179	182.161	59.2083	9.34016	0.117181	112.287	14.2489	86.211	15.9629	79.2194	157.855	96.941	20.9249	17.5978	17.5416	25.8841	40.7164	0.315471	5.62602	0.718179	2.69806	5.67932	125.033	11.6098	0.156717	54.3526	0.191975	18.8163	3.09642	33.3205	50.1219	9.51636	123.923	29.7886	36.6104	180.663	10.3211	159.937
51	0.228854	0.0254965	50.3471	7.78184	0.0128322	21.8232	5.61095	4.91712	41.2811	58.6507	23.0593	1.54106	171.073	79.0151	3.70886	0.0379945	91.4513	11.0144	78.5346	7.63557	129.778	169.025	33.7606	18.0127	5.56217	10.9201	18.3634	61.729	0.353461	4.27663	0.994988	1.64597	5.35349	296.386	4.13004	0.0516639	26.5597	0.189889	15.4023	0.587179	27.0439	70.0966	6.78131	71.9714	13.1077	65.5566	133.355	12.1801	80.4893
52	0.0671611	0.0247927	15.8271	6.13232	0.0127094	22.9384	10.2317	4.31986	50.5207	84.9074	19.1829	0.964712	132.076	55.0181	6.91648	0.0787975	85.8127	14.2463	89.8009	13.3581	107.875	90.137	64.1649	19.3677	10.2404	20.0443	21.1589	39.2584	0.257255	5.31831	0.687101	1.64016	5.04648	54.2358	11.7529	0.101484	39.8094	0.100808	16.6144	3.36342	11.5054	33.9012	8.02022	82.2489	23.3273	32.374	106.462	9.42297	92.1069
53	0.299662	0.0529342	86.3228	9.95358	0.0198081	42.3706	12.4462	5.15243	47.8001	116.263	21.1308	1.79817	194.17	103.773	11.2476	0.0570935	161.332	14.2751	97.1777	11.8667	130.723	150.941	56.9363	18.9185	19.7585	18.3516	31.4048	69.2229	0.396415	6.40176	1.01837	2.48501	6.5343	165.999	6.11311	0.0852346	28.7806	0.17339	18.7865	0.99944	49.626	79.3049	14.4401	86.029	18.7217	58.6413	172.742	28.3537	91.4642
54	0.0998986	0.0211331	17.3736	4.98173	0.00923412	15.9604	2.08676	2.8697	18.7546	69.7549	20.042	0.647116	167.561	78.8267	3.43432	0.0433514	75.6766	14.7584	91.479	4.31014	84.1252	99.699	27.0725	19.5584	5.68381	15.4936	13.3592	28.2027	0.208994	3.18771	0.882343	1.49844	3.57931	60.8586	6.34257	0.030173	12.3206	0.0908746	9.51656	1.2445	18.4304	21.9816	9.21504	40.0218	16.4948	52.7996	47.4175	7.78693	51.2693
55	0.080441	0.0313526	22.7096	5.99296	0.00973127	32.6886	7.95693	4.12196	32.5621	62.5474	22.1951	1.48209	209.496	80.0318	7.67613	0.0610127	113.112	13.9071	97.3997	8.50074	220.831	159.475	67.0851	22.2977	7.89864	14.0137	28.4576	45.3864	0.330009	6.10603	0.841398	1.65154	4.35706	195.932	12.4579	0.0573373	28.2101	0.134285	15.7313	0.594126	12.7307	42.6706	10.5634	56.352	17.7308	78.8567	142.656	14.7612	84.6964
56	0.03962	0.0115077	7.6918	0.756321	0.00615885	28.1799	5.40828	3.35101	15.3121	48.1389	12.9944	1.18294	89.0692	54.2475	9.519	0.0719599	90.9017	12.3625	80.4605	4.9183	103.079	115.546	39.7819	20.9541	8.03876	10.4648	14.3055	21.2626	0.114675	3.7539	0.676879	2.03904	2.97478	27.7363	15.5226	0.0283776	19.6093	0.0436735	10.5426	1.68192	4.8842	18.0871	9.86836	42.7095	11.8995	36.4345	70.2741	11.5995	41.8915
57	0.145685	0.0455568	38.9614	9.98659	0.0169406	25.9426	8.01129	4.00227	44.0139	56.1496	22.5762	1.7382	137.753	65.4939	4.96603	0.0494648	85.9489	10.5593	73.305	9.08726	92.7444	127.63	50.4245	18.6626	6.71572	10.9735	19.7491	72.9303	0.244881	4.84827	0.888461	1.55622	4.07285	285.321	5.15879	0.108848	25.8771	0.235692	16.5677	0.738908	21.0679	56.7757	7.45762	81.7689	16.0048	58.4901	128.279	13.2223	79.4061
58	0.147819	0.0336867	31.5608	5.43586	0.0107229	22.866	3.72565	4.79707	39.703	66.6772	23.3304	1.31646	145.252	64.6105	4.55719	0.0364973	78.7919	10.0707	74.1995	7.15615	83.2869	132.011	50.2975	17.8743	6.19865	9.98131	19.9833	56.6264	0.22448	3.87153	0.904432	1.38004	3.73272	191.5	2.73066	0.0665549	26.5774	0.177619	16.601	0.63906	20.6949	57.348	7.14773	91.6244	13.7404	56.2085	141.9	11.2975	74.2085
59	0.127939	0.0316902	40.3917	7.56946	0.00908083	23.5877	7.42474	3.62069	32.2721	87.9587	20.705	1.69668	262.728	81.3403	4.77315	0.0564936	112.001	13.0971	96.9758	9.71586	136.855	125.085	58.1888	20.8678	7.15892	15.5616	19.7009	45.2245	0.326231	4.4243	0.887329	1.63676	4.33136	169.102	6.87381	0.0578362	19.9875	0.101204	10.9439	0.749588	19.4661	31.0107	8.28438	51.9607	16.7469	53.4545	169.51	13.316	94.4767
60	0.112137	0.0248523	31.4972	6.63387	0.0118921	14.0671	5.02765	4.39328	44.1832	94.7753	25.0675	0.866914	117.809	54.4022	4.07791	0.060183	62.7347	13.0207	79.9737	7.14042	108.653	107.511	54.1016	18.444	5.2934	15.6664	17.0633	39.8815	0.262901	5.16998	0.807309	1.08985	4.08622	125.57	5.39904	0.0733932	24.2735	0.215611	13.4362	2.81123	19.1441	35.8015	6.98069	97.7595	26.4481	33.4982	82.6608	8.15166	106.488
61	0.145006	0.0290204	33.5535	8.20905	0.0118141	24.8355	2.80266	3.18463	27.0057	57.2688	19.3597	1.63065	138.315	90.248	5.87473	0.056695	106.613	13.5986	77.4446	5.49691	124.576	158.399	34.2263	19.2639	7.48468	12.2424	22.2712	60.3162	0.268909	4.78657	0.947673	1.71821	4.71857	182.87	11.5204	0.0357308	15.7924	0.186458	13.3415	0.871702	22.6755	39.7588	10.0281	58.8089	15.0213	65.5768	81.3993	15.04	67.2904
62	0.132905	0.0339652	28.021	8.00423	0.0147653	19.5095	7.5394	3.58731	48.3102	87.8634	25.2454	1.52083	193.553	69.3431	4.04778	0.0437037	90.2152	11.2627	89.0436	7.64318	123.08	165.807	43.2084	18.9174	11.088	10.7491	28.1643	55.6177	0.326477	6.03599	0.893694	1.3661	4.19557	160.331	6.90465	0.0593577	22.7124	0.163327	21.0017	0.534154	26.9735	70.7748	9.63845	72.3849	14.593	68.7937	79.9697	12.52	81.848
63	0.420061	0.0593136	109.423	16.5621	0.0175336	18.7262	5.53505	3.91212	28.9576	180.314	23.852	2.25782	240.235	127.482	3.63457	0.0999221	144.529	17.0036	96.7377	8.77218	208.325	166.516	51.114	22.2062	16.0945	15.1342	14.6616	50.1191	0.336127	3.34838	0.989247	4.13006	4.2063	315.472	11.3131	0.0921141	18.1072	0.1813	14.9047	0.479909	67.7929	29.9724	11.4585	61.6616	20.0742	81.1529	62.5847	9.91207	119.233
64	0.0756447	0.02463	18.4469	5.08308	0.0111956	28.7587	5.01965	4.14148	28.278	56.5442	17.1388	1.92412	143.562	86.9976	7.52846	0.0762195	94.0337	13.713	86.831	8.77814	116.807	150.177	45.9743	20.3653	6.29766	13.3062	26.3606	37.5402	0.237092	5.92753	0.873698	1.65228	5.15091	89.2942	12.813	0.0493399	23.8831	0.11827	11.4294	1.1428	12.3456	29.6652	11.3108	54.9876	17.3147	50.0118	89.6662	18.7134	59.6478
65	0.0828578	0.0195811	28.0072	3.96515	0.00969126	26.3295	3.21905	3.70083	26.5223	44.3359	17.2647	1.08967	97.6237	72.2716	4.61251	0.0447471	95.0119	12.0399	79.5002	4.85146	127.7	112.609	37.2543	18.7664	3.75622	11.0883	14.8347	59.6304	0.149146	4.15765	0.823908	1.42231	3.82049	115.055	4.06369	0.0462615	14.7802	0.117771	14.8892	0.877202	11.6559	30.8661	7.82142	55.0731	12.046	57.9263	69.1515	12.448	48.9794
66	0.257282	0.190711	47.7373	30.5311	0.0423907	25.7603	9.57567	7.58939	80.6281	172.809	30.6848	4.53161	269.635	87.5642	8.06352	0.162583	222.14	14.388	118.595	42.7304	151.755	333.774	78.6091	25.3982	42.6488	16.5491	28.075	57.7919	0.367694	5.20117	0.925442	3.64256	7.40091	334.687	14.0398	0.315142	60.1373	0.153366	35.6847	0.83808	52.0488	37.7617	10.8205	124.028	27.577	71.2872	115.471	14.9239	161.56
67	0.140031	0.0383888	38.363	8.7144	0.0127486	30.9597	10.9977	4.73654	46.5446	69.5293	19.2429	1.54616	161.987	75.7212	6.17467	0.0622422	102.187	13.1839	86.3972	10.6791	149.939	127.067	62.2171	19.0212	8.75668	15.1436	17.5119	57.294	0.204263	4.0826	0.816002	1.59651	4.91197	184.616	6.14831	0.0864174	30.547	0.170607	16.7199	1.41666	19.8331	58.5136	7.36724	85.9685	17.6541	45.7876	130.006	14.4302	87.443
68	0.0933096	0.0242189	30.3777	4.02446	0.00814454	26.4103	4.57857	3.82812	35.9715	56.2512	18.4278	0.721797	177.219	94.3538	4.70563	0.0249058	94.2987	12.2615	84.0384	6.35325	166.721	119.363	48.6227	17.3955	5.55348	13.2336	18.1285	50.6617	0.19503	3.0462	0.907741	1.19293	4.38354	132.072	4.1356	0.0374261	16.775	0.128682	12.7901	0.499288	11.9633	49.4631	8.18831	64.6078	11.9147	51.478	114.565	13.4042	55.6292
69	0.171457	0.0232733	29.753	7.25238	0.00945404	20.6836	7.01141	4.13481	28.9889	66.8309	23.9987	1.49241	192.37	61.3051	5.5633	0.0361381	51.1348	11.5355	90.2541	8.41175	72.3305	103.866	32.2987	18.8735	8.29204	12.8202	18.5003	36.3209	0.177206	3.84113	0.822915	2.02246	3.84575	156.723	3.76536	0.0503478	32.77	0.113442	9.16089	1.3386	21.8241	70.1791	6.18978	60.7559	19.7303	46.3666	102.188	10.048	103.662
70	0.103802	0.0137616	23.73	3.9217	0.00846369	22.4541	6.12643	3.64629	16.3014	140.409	15.7381	1.56019	207.417	77.9031	6.80049	0.0536032	91.589	14.3175	98.9461	6.27676	145.314	129.425	53.9414	21.7689	14.662	10.4656	19.0752	25.8402	0.257996	4.74668	0.795628	2.60079	2.89472	119.402	6.50632	0.03014	30.2717	0.0673548	10.0563	0.843306	16.6796	52.2108	12.3749	55.4145	13.3245	60.63	72.2594	11.5953	102.103
71	0.930752	0.105472	192.891	26.1209	0.0795661	26.1596	0.581299	4.43604	20.4823	127.629	33.7734	7.07761	70.474	58.5891	5.65024	0.207973	147.84	8.05175	36.336	4.43274	225.252	298.878	81.455	17.2713	21.9677	4.06854	66.9128	402.25	1.27699	40.2934	0.962979	5.37393	6.76992	6591.36	50.2827	0.163146	25.7159	0.640689	14.486	0.0126514	134.731	136.371	30.5449	61.8905	10.4166	180.562	187.315	14.2648	171.858
72	0.0816748	0.010619	20.3113	3.35422	0.0066156	14.2875	2.28095	3.37879	20.1104	50.6467	21.8303	0.613226	76.5638	57.5534	3.33372	0.0244483	66.4136	11.1729	73.9619	3.63999	106.879	101.728	33.0968	18.4958	2.72525	10.2015	17.2239	27.1313	0.166438	3.45876	0.768839	0.947263	2.95471	85.4573	2.35233	0.0227573	17.0113	0.135896	11.1514	0.841888	11.7108	25.4377	5.77381	78.8588	16.5709	45.5301	69.0041	7.10873	65.9342
73	0.154713	0.0341265	37.5282	9.6786	0.013529	25.6211	6.98241	4.44794	37.6176	71.5339	20.6676	1.48418	130.252	62.9179	5.00233	0.0484307	89.3181	11.1115	78.0383	6.98493	125.681	131.955	49.8562	18.4354	5.66912	11.1384	24.669	72.1259	0.27017	6.3169	0.872527	1.40254	4.18104	212.721	5.5339	0.0748745	23.0552	0.166492	14.4579	0.939992	22.8414	51.1416	9.42059	82.1972	14.1773	57.5978	107.525	12.3399	76.5596
74	0.135621	0.0949523	50.5682	13.2189	0.0242562	33.6633	4.812	5.94448	87.896	151.203	18.7445	2.0426	156.226	72.0598	9.12161	0.117414	105.292	14.5814	91.7668	14.2123	291.178	176.428	128.76	20.1748	16.8667	11.3601	28.1547	79.812	0.317354	7.67172	0.828101	2.68571	5.59899	262.013	8.97805	0.272106	43.3855	0.171769	20.8974	2.0362	24.6818	69.9525	12.4187	144.528	19.0882	44.0599	135.967	17.0009	162.668
75	0.161277	0.020421	29.2241	7.18261	0.00893036	24.9053	3.90991	3.88871	23.5657	47.3018	20.7202	1.08348	210.072	87.131	4.27383	0.0279923	59.2982	12.9732	86.258	6.58704	80.0303	132.968	26.3219	19.1971	7.05467	14.5834	15.8342	35.9122	0.159706	2.817	0.923839	1.85308	5.18884	134.861	3.5233	0.0307132	21.8662	0.10421	11.8654	0.776521	23.191	42.8733	6.32574	53.1311	14.4597	61.8152	73.8957	13.4344	65.4865
76	0.127524	0.106442	59.381	11.9809	0.0194428	34.0376	6.94628	4.86631	58.9611	99.698	27.6041	2.78485	267.056	123.439	6.52774	0.102093	187.986	15.5082	97.1068	12.7873	230.386	188.276	87.7403	21.9436	11.4141	16.4585	29.005	79.9259	0.263829	6.39162	0.981739	1.98513	4.73817	266.008	10.6388	0.174387	28.042	0.247816	23.6157	0.831179	19.2354	55.5778	10.4792	85.9504	20.6596	72.4675	157.063	15.8629	94.1452
77	0.065791	0.0162927	19.219	3.39032	0.00799262	15.6966	3.38553	3.29616	23.9625	65.1626	16.0824	0.589486	89.4992	48.873	4.27857	0.0435304	81.6763	11.9644	79.7927	4.66513	73.5223	95.2316	51.9182	18.0021	6.43662	11.5119	19.595	27.4722	0.150209	4.11125	0.7053	0.881247	3.54025	48.7187	4.32676	0.0395586	21.6386	0.0899275	11.8292	2.34205	10.4073	21.1228	7.7573	66.5929	15.5322	27.6887	81.8751	7.40623	60.9832
78	0.395796	0.0366367	109.945	20.9042	0.0160752	17.0997	1.38174	4.70986	14.7542	166.017	34.1058	4.99399	185.099	78.3508	5.11298	0.5081	131.434	15.3409	64.7134	3.5744	360.177	236.02	138.722	23.1425	27.6869	13.275	51.9652	120.161	0.431617	23.1373	0.817724	3.2379	8.01142	1438.46	63.1775	0.0448631	31.4131	0.173919	9.42481	0.464694	85.8539	56.8945	18.0998	44.1811	23.2314	76.5641	272.821	10.7587	278.037
79	0.150288	0.0248168	37.0313	10.1365	0.00860981	28.2738	13.44	4.38377	36.8365	67.43	23.7648	1.11736	131.774	52.4187	5.02224	0.0265113	97.9283	9.8278	80.3586	8.82675	142.31	108.846	50.252	18.7654	7.32469	13.0979	21.7654	44.8701	0.166368	3.2595	0.701018	1.86979	4.11851	154.319	2.03047	0.0481425	32.365	0.146298	17.3199	0.930038	21.5536	73.0967	9.09179	83.9602	14.501	46.306	152.356	12.1991	100.486
80	0.124011	0.0352561	22.3917	8.7918	0.0160756	31.7992	6.94414	5.46233	32.7734	64.7162	16.6621	0.981899	115.546	64.1656	9.16908	0.0445047	102.528	10.6038	74.6991	9.7817	74.3787	155.018	51.7001	17.0534	8.22265	11.952	18.8287	85.3028	0.184326	4.35876	0.779489	1.38945	4.05582	117.661	8.95544	0.0693429	27.1318	0.113551	13.6215	0.538184	17.7385	59.9682	8.04088	86.5353	15.2966	57.7698	73.544	19.8086	63.3231
81	0.227897	0.0689185	35.7093	10.5065	0.0239648	17.4855	8.8621	5.47539	60.7309	120.045	27.2549	3.19929	156.71	73.2818	3.57359	0.0807432	122.81	12.452	81.1656	15.6483	69.3741	194.006	66.9832	20.8341	12.4238	14.6628	22.5439	70.5203	0.302961	3.66697	0.921585	1.89606	5.66995	264.631	7.9129	0.142608	28.0727	0.180694	18.2364	1.26231	34.8683	43.1838	8.9581	103.869	19.6822	59.146	115.476	10.8442	109.817
82	0.0851774	0.0422644	29.5135	7.5142	0.0142094	34.116	5.67149	4.31885	42.2334	62.074	21.6263	1.41755	156.833	81.665	7.29752	0.0366931	90.4292	12.2337	80.8732	6.03988	117.89	126.844	54.3572	19.6127	5.75896	14.9738	20.5413	65.2272	0.197041	4.67277	0.862611	0.975426	3.32274	187.531	4.77772	0.0869397	20.4294	0.167588	16.4975	1.10831	12.7525	51.2826	8.88714	85.1039	17.8545	68.0742	99.9126	16.796	59.8948
83	0.0743655	0.00881422	18.7147	2.60963	0.00612872	13.2744	2.29054	3.81796	19.0925	51.0017	17.1814	0.70873	78.544	53.7836	3.0268	0.0180518	53.421	9.39772	70.6938	4.42064	82.0601	106.259	33.5209	17.7725	3.03011	6.82016	14.3471	30.3679	0.161886	2.9503	0.756974	1.13531	3.02664	182.179	1.23371	0.0209568	19.607	0.0787762	9.3398	0.420122	9.5784	50.6388	5.83103	68.4012	10.0667	47.6865	133.05	6.81198	73.7036
84	0.399995	0.0525549	82.5581	12.8175	0.0250623	22.6284	8.27502	4.04279	56.4509	148.052	34.315	3.97919	432.809	168.359	7.00489	0.268461	99.6758	21.897	115.408	6.20895	194.167	210.223	76.5374	25.8565	27.0517	17.8092	44.5183	90.0998	0.310398	8.06296	1.07953	5.80849	7.76811	905.488	38.3884	0.142156	50.9962	0.242061	12.8956	0.90496	52.5092	39.8355	10.4602	63.8779	25.9488	69.6793	221.856	14.077	141.164
85	0.181893	0.0378287	41.9647	7.35786	0.0130406	29.7852	6.26814	5.23007	35.1439	73.2804	23.1126	1.71212	187.539	75.539	5.58347	0.0451022	84.4731	13.5707	96.0517	8.20748	140.229	158.623	57.3213	20.4401	5.32757	16.2691	23.1128	47.1225	0.282061	5.02312	0.909369	1.4753	3.93738	189.37	5.64068	0.0716167	25.7741	0.156619	15.8303	1.49643	27.0781	42.0822	9.8686	62.8027	17.3001	59.2852	133.567	13.6921	84.2232
86	0.0427567	0.0286052	18.5216	3.80955	0.0103615	20.0695	8.86324	4.11511	36.8101	73.4626	17.9908	0.998394	239.664	83.9541	4.6294	0.059801	79.856	16.3732	114.956	9.81072	97.8744	91.9347	75.3601	20.0921	7.09335	20.7072	17.7537	26.7832	0.160919	3.96398	0.864742	1.72103	3.92657	126.045	5.24363	0.116054	26.9351	0.111263	14.4656	1.89392	5.99582	29.7252	6.65247	62.7136	17.546	39.3836	132.455	10.5978	66.0579
87	0.993422	0.0491389	123.59	11.7114	0.0203837	28.5394	6.36772	4.62674	50.1303	106.327	25.7691	2.88007	399.238	110.744	10.4645	0.282507	121.593	18.6614	103.725	5.8234	213.976	244.808	54.4086	22.9912	42.2805	17.1021	42.8057	135.915	0.713711	14.2118	1.09007	14.2913	13.5903	371.154	33.7931	0.0754481	69.6415	0.358318	10.8217	1.23963	116.715	50.7673	10.0536	52.3998	21.6386	51.5084	254.048	17.0193	136.359
88	0.112003	0.0544428	47.8095	7.67183	0.0174718	34.8658	10.0258	5.27346	46.4769	72.9771	25.3985	1.65625	129.481	73.663	6.24457	0.0408258	113.738	11.9068	86.8296	10.4508	109.711	161.989	73.8637	20.0997	6.43512	13.0922	27.3429	65.7636	0.282708	6.11086	0.890161	3.4752	3.6667	491.238	4.18791	0.226513	29.2194	0.244834	23.6908	0.670031	14.6591	93.2575	8.50788	108.196	17.0504	76.9058	131.163	14.8082	75.8044
89	0.0492256	0.0175921	18.8705	2.92729	0.00907452	26.1613	3.56201	4.07978	35.4809	59.6486	20.4039	1.05959	107.374	68.8431	5.03891	0.0494269	99.6907	12.8074	79.976	4.39829	89.7433	98.2612	51.445	19.685	4.01568	13.4386	25.8937	48.3014	0.186011	4.72853	0.831973	1.1187	4.08267	67.6565	5.41422	0.047183	17.5867	0.140069	13.0086	1.76177	8.51794	21.2336	9.33302	68.895	17.9357	49.9525	100.268	12.3525	47.3657
90	0.0948413	0.0361505	33.8043	6.14538	0.010645	26.7353	7.68741	3.69657	36.5287	81.4065	21.0736	0.761622	209.605	99.9924	6.39747	0.0602658	100.256	15.7646	104.51	6.24665	143.779	109.528	72.5031	19.99	6.76821	21.4883	16.6095	35.5162	0.204264	3.60827	0.933358	2.35235	4.44649	124.525	3.80567	0.0562063	24.2597	0.148379	16.0144	1.65487	13.4896	32.7801	8.10831	62.7715	17.5954	56.9862	82.2856	16.0487	71.2945
91	0.204209	0.0506279	48.9241	11.1889	0.0156012	30.941	6.9739	4.36846	43.3145	87.5111	26.8248	1.59085	230.209	90.4583	5.74266	0.0670879	112.281	14.7774	94.1887	9.63869	142.408	179.134	49.7283	20.9839	12.7184	17.4338	23.0144	52.6078	0.242187	4.79183	0.9345	2.46738	4.78097	187.344	6.50589	0.0999677	27.8701	0.173947	19.1771	1.26287	33.8065	57.5019	9.12053	70.2636	21.1166	67.4699	97.3954	12.9039	109.637
92	0.0374916	0.0122818	9.6237	2.30843	0.00565231	19.8148	7.61387	3.7989	26.0258	38.1033	17.0231	1.35887	129.1	65.4177	5.07407	0.0384063	65.5077	12.1348	81.0358	6.70161	70.0411	86.0951	35.1363	19.6253	3.74117	12.6996	21.4548	29.0146	0.199322	4.19561	0.804662	1.10367	3.00617	38.9845	5.59875	0.0271784	19.0315	0.0713507	7.58378	1.22511	5.2562	19.255	8.7646	41.5999	16.605	40.1886	82.7182	9.51978	34.1639
93	0.0798691	0.0213538	19.4678	4.74577	0.0094401	27.9522	20.5139	6.38844	49.4807	73.3141	22.5917	0.929892	160.491	53.6307	6.50242	0.0442555	92.8737	11.5019	94.194	12.8284	100.308	84.0754	78.4921	19.6175	6.90262	16.6192	26.1291	36.1992	0.264241	5.30466	0.694001	1.5096	3.65883	100.912	3.19412	0.0869922	35.1858	0.111093	13.1077	1.85418	13.2864	56.5891	9.99788	70.1851	25.6574	34.1189	181.379	9.52532	91.4257
94	0.141858	0.0314152	32.1023	8.06696	0.0122496	29.8048	11.0941	3.8249	31.2265	63.4203	22.8432	1.25823	152.905	77.8898	5.90581	0.0385436	87.1528	12.4783	83.2471	9.44257	79.0235	105.98	38.8449	20.1074	6.24921	16.4839	18.4275	41.3646	0.189006	3.96695	0.826155	1.62322	3.87304	107.32	3.48079	0.0770814	26.002	0.162668	14.0791	1.19079	19.2376	45.462	7.74195	75.3271	18.4423	53.9235	107.782	12.8092	72.1077
95	0.174556	0.0516189	45.6052	7.74933	0.0168141	27.8025	16.0555	4.61618	39.2212	131.705	24.8867	2.61953	227.673	100.925	7.61101	0.0859096	164.768	16.4762	104.3	13.2885	163.835	182.7	75.1401	24.8359	18.2485	22.9689	29.7002	46.3767	0.331014	5.54272	0.828971	2.50359	4.50623	115.925	10.6306	0.149656	34.2301	0.111064	17.6083	1.31642	26.7792	38.5084	16.087	58.3781	24.9596	59.6739	156.056	10.5808	92.8755
96	0.0734772	0.00894447	19.963	1.71588	0.010954	9.65489	0.341678	2.59564	11.1641	33.7271	15.7045	0.512407	33.9006	48.5421	1.7916	0.0173618	57.9719	7.63551	44.8605	1.91494	72.5016	104.64	16.5421	14.3738	1.27226	3.62387	15.5124	49.6475	0.307857	4.62689	0.930653	0.955224	2.65314	207.272	2.19042	0.0175351	9.12079	0.22312	8.15627	0.0805464	9.26789	23.4176	8.09991	67.8913	7.18116	72.4424	37.7629	5.76641	31.2153
97	0.115403	0.0445683	16.1673	7.5634	0.0168639	33.0404	9.81268	7.06752	53.3161	96.8755	15.7336	1.83655	96.4458	53.9997	9.48998	0.0666149	136.031	11.8719	78.2338	16.6739	132.55	220.406	105.611	19.2331	13.9616	9.97023	33.434	53.9355	0.490611	7.53166	0.709754	1.47979	5.42754	159.542	9.77692	0.109553	38.3408	0.112157	18.9861	1.76602	18.038	54.8512	11.0559	111.628	16.4711	37.002	157.772	13.5736	103.946
98	0.281475	0.096113	85.3999	21.594	0.0279105	11.9561	0.937123	3.59745	30.9788	171.416	42.8016	7.11466	320.859	125.844	3.4092	0.686409	117.246	20.1448	72.6351	6.60776	316.154	225.5	182.994	24.1344	38.9504	22.6734	47.1114	120.858	0.79677	22.1604	0.993235	3.65381	9.38007	2501.75	48.0908	0.231386	48.3819	0.314675	10.705	0.752508	47.9788	93.8904	16.41	43.5311	38.0902	77.2723	439.133	7.94661	224.819
99	0.161873	0.0310649	44.4699	7.70329	0.0123776	29.97	7.95546	4.17386	34.7101	67.2311	25.0569	1.23788	193.223	94.9679	4.35897	0.0364085	78.116	14.1458	93.4333	7.98491	107.605	111.369	37.0114	20.4911	5.73288	18.9447	16.6093	41.8888	0.18062	3.24722	0.922591	1.81738	3.9602	150.652	3.50539	0.0648669	20.091	0.174416	17.2046	1.27715	22.7411	43.9441	7.59332	63.1714	17.2334	63.1179	88.6223	13.8724	66.6761
100	0.168319	0.046602	48.3368	8.2719	0.0171164	18.16	5.60545	5.44901	38.9671	86.2156	23.0761	2.30708	121.388	78.8124	4.0134	0.0693732	140.73	12.8003	87.9608	8.39713	131.747	226.846	48.5583	19.6802	5.41898	9.3584	32.2542	77.6091	0.614469	8.71383	1.01351	2.42435	4.87296	553.373	8.43288	0.103204	23.3583	0.292551	15.5385	0.597596	27.8686	46.5435	9.01854	68.0131	13.5866	78.0468	125.997	9.09308	85.0542
101	0.217669	0.0898332	84.9994	14.8723	0.0294861	35.4815	7.87697	4.89525	62.2833	117.317	17.785	3.75458	245.262	110.296	7.1346	0.118129	181.976	15.3645	105.638	18.6826	237.684	208.953	84.0262	19.745	18.6452	14.8888	48.6749	102.878	0.460165	9.16781	1.02264	1.57785	6.28895	331.921	13.8851	0.316173	24.0834	0.212156	27.1766	0.647176	27.5011	64.2209	17.0857	78.489	14.9318	57.4102	178.644	20.2437	99.0493
102	0.154891	0.0555352	39.4665	9.31369	0.0154552	21.5695	5.7221	5.08467	37.0125	89.5622	24.6712	1.88672	153.949	86.5286	4.92888	0.0772809	80.1672	15.7985	94.1541	8.42632	146.046	164.955	49.7069	22.2585	7.61126	16.8915	14.0211	39.1436	0.156358	3.27981	0.849542	2.15515	4.09737	166.759	8.33699	0.0656065	26.2355	0.135695	14.7241	2.14587	26.3443	29.0583	9.43748	66.2029	22.8581	52.4228	94.4641	12.5427	90.7871
103	0.0810171	0.0309988	19.8167	7.07563	0.011077	23.8225	12.8702	5.04348	49.7998	81.3321	22.6859	1.44384	307.728	85.6438	4.88794	0.0568215	68.6191	16.6903	125.089	11.3731	119.196	92.9283	51.2318	20.8006	7.46172	20.6913	23.1419	33.8632	0.175643	3.96403	0.850717	1.89209	3.32817	90.7755	4.00609	0.0840343	25.4443	0.0913226	15.4339	1.85623	13.1086	33.9235	9.22634	63.476	18.8048	43.3779	90.3717	11.6502	69.1346
104	0.0358971	0.0185801	9.8409	4.73509	0.00797277	24.3719	7.02546	4.33117	61.3611	52.9881	14.6091	1.18247	88.1189	37.3541	7.63074	0.0320299	99.5289	8.81433	64.5647	7.85962	122.563	76.4116	50.0643	15.8071	4.09819	9.73124	15.4954	62.0376	0.211594	5.10396	0.664914	1.15279	2.78883	85.4157	4.23518	0.087047	14.1737	0.103533	23.8857	1.81736	4.83059	36.4729	6.65902	107.497	13.4691	32.4191	59.9312	14.3987	55.7969
105	0.668522	0.227591	156.311	42.9564	0.0533854	35.6391	25.3111	6.16321	34.7134	638.442	41.12	7.90826	428.3	92.7598	22.2229	4.38779	489.486	20.8496	87.5827	15.0284	545.003	149.27	777.67	33.6549	131.871	25.8681	58.9666	89.9857	0.424575	39.2064	0.630654	4.55305	3.75761	1196.35	146.23	1.36932	126.759	0.137813	22.3155	1.10708	65.9894	72.1381	63.3668	65.9112	55.0879	68.6977	567.743	10.639	295.965
106	0.102549	0.0231033	27.4939	4.91915	0.0100794	22.3034	6.56489	4.3066	38.85	79.3619	21.8819	1.18444	107.328	61.1447	4.95412	0.0436038	68.4224	12.2635	76.3841	4.62228	119.445	143.22	65.8759	19.2937	6.43108	12.2577	18.2389	38.6843	0.176566	3.57929	0.800644	1.71699	3.86285	187.86	3.94453	0.0561282	25.5864	0.130895	14.4593	1.67435	16.1126	39.6485	5.99562	102.989	18.8927	47.1912	105.377	9.95383	81.0174
107	0.20288	0.246243	97.6828	17.9191	0.0333056	45.1875	42.4177	9.47509	174.76	426.117	41.2718	2.49382	268.865	79.7082	12.1319	0.488013	277.27	15.8187	111.654	59.6495	352.936	260.772	330.294	25.054	41.4191	21.4519	40.4021	95.9848	0.634032	9.86625	0.86738	3.14023	6.5141	144.777	25.4732	0.682305	59.8021	0.263381	46.8068	2.457	58.9508	88.7688	23.8648	194.31	50.1432	54.731	315.487	17.508	195.021
108	0.19434	0.0326858	38.9145	12.165	0.00976974	21.0032	9.3029	5.85168	37.5091	85.8266	20.4692	1.60646	138.063	46.9324	5.11231	0.0696038	94.0629	10.6941	88.0515	11.2083	185.555	172.466	56.7211	19.1352	9.46341	9.85165	19.0396	52.0518	0.161752	3.9621	0.698428	2.11611	4.84421	123.201	5.91904	0.0513485	33.5657	0.0936409	16.513	1.22134	28.2972	44.1107	9.2414	72.6277	16.3788	39.7296	126.94	10.351	125.942
109	0.158473	0.0373311	49.8014	6.1985	0.0139712	22.1231	6.62141	4.12193	50.0367	88.208	23.6382	1.35344	196.463	99.2588	4.15261	0.0507293	108.061	15.9754	93.7705	9.35452	207.657	144.767	56.26	20.5312	8.14601	22.0648	21.5824	40.9402	0.333564	4.74736	1.00955	2.63759	4.65072	159.065	4.89657	0.0800856	27.1881	0.221639	17.5304	1.64683	24.9855	50.4688	10.6031	74.4023	22.8358	52.0604	127.778	10.3972	82.2462
110	1.55465	0.0490519	155.276	10.3796	0.0253284	16.2869	11.8073	3.97057	18.5993	222.631	23.0475	2.79216	249.534	82.4212	6.60793	0.422734	138.607	19.2987	83.3141	9.67319	112.58	236.417	60.5243	24.3978	40.3894	17.112	24.5895	71.1875	0.163842	7.25089	0.865403	6.22416	9.86575	351.293	51.349	0.0754125	43.8512	0.035394	6.83091	1.29539	183.676	48.9579	18.0379	51.5603	23.521	50.6104	185.6	13.2744	222.312
111	0.406505	0.0283232	103.607	14.9455	0.0154814	24.8046	9.08432	4.34366	54.5041	158.821	23.0626	1.85336	322.604	86.2605	6.96429	0.0951383	98.7082	15.0807	86.9538	7.23241	142.804	178.202	73.8993	19.7705	23.1224	17.428	24.2971	35.086	0.233527	4.52118	0.884714	3.64746	6.33051	248.066	11.7192	0.0734034	44.4206	0.176138	15.161	1.57632	70.9319	72.5741	10.2921	104.899	18.1843	46.7365	109.096	11.7618	156.292
112	0.237845	0.0336755	51.7016	10.315	0.0128868	21.7616	9.40639	4.79669	37.9065	80.0009	24.2846	0.974946	114.032	62.3178	5.07239	0.036987	87.2654	11.4133	81.9561	7.6665	95.2215	133.399	49.4768	18.6556	6.82414	14.4468	21.2293	62.5831	0.253122	3.93545	0.831399	1.28084	5.62206	184.347	2.70269	0.0691013	26.8782	0.246223	18.7317	1.04249	37.1812	62.922	6.66115	85.1742	18.5437	52.587	122.001	12.2671	81.988
113	0.139326	0.0497665	62.9646	13.9979	0.0224091	28.4005	10.2953	5.11948	79.5717	97.5647	33.5819	2.23855	488.693	145.482	5.16546	0.0721498	96.9878	16.8413	99.4379	11.1268	184.379	91.828	81.8563	20.0138	10.9676	21.6581	28.3538	99.374	0.432711	5.20514	1.09147	1.86301	4.87368	775.41	5.89636	0.17679	38.1824	0.289112	24.5962	0.73019	19.5291	137.747	9.48774	122.769	22.9241	75.7575	125.065	16.7226	114.035
114	0.0860013	0.0211206	17.4666	4.31821	0.00941711	23.3409	9.93402	4.20922	30.0579	57.5558	18.4905	1.34021	118.507	83.6956	5.26008	0.0535829	89.1923	14.7647	82.087	6.5505	129.401	125.47	46.3454	19.3205	7.44906	15.9106	16.6718	38.1477	0.215759	3.71038	0.831723	1.43675	4.09521	73.3573	7.20694	0.0521791	22.5653	0.118136	12.8858	1.92919	11.0021	29.1262	9.05805	56.9934	22.4844	44.7737	64.5471	11.8839	55.1862
115	0.0903098	0.0111774	17.0097	3.69691	0.007533	17.3537	7.36333	3.747	29.9157	71.1238	15.8587	0.546812	114.979	57.9586	4.38404	0.0352019	62.7655	13.6834	93.5649	4.49453	98.3769	124.614	64.0819	19.2326	5.89492	15.3623	14.375	17.4557	0.124528	2.88846	0.670167	1.70333	3.06621	39.867	3.45754	0.0311365	20.3285	0.0792567	10.2973	1.69515	15.7031	19.4805	7.9703	65.1638	14.6038	27.115	93.7134	7.41644	68.0025
116	0.174836	0.0429051	54.2125	9.38002	0.0150888	42.5369	9.55638	5.22816	51.645	63.7235	24.7988	1.15941	207.391	83.5989	9.48094	0.039404	122.869	11.5483	87.7044	7.7215	181.393	163.322	51.8678	19.875	8.05588	15.096	23.3718	70.7834	0.244459	5.94323	0.901249	1.51566	4.37467	340.303	4.20768	0.108039	31.7108	0.219096	20.87	0.767532	23.8172	91.9947	7.09871	81.5947	16.1499	78.3913	154.147	19.682	88.5547
117	0.11543	0.0472444	29.9872	11.4309	0.0147776	38.3977	9.96019	6.40079	45.5556	86.7339	24.1567	1.67256	218.216	60.3348	10.032	0.047637	90.0258	11.1867	95.2258	12.0791	91.4833	123.559	65.2312	20.3936	13.4912	13.3892	16.6749	51.1614	0.16387	3.74404	0.743979	2.48906	3.49717	146.275	4.75976	0.12305	38.1142	0.107498	17.5538	1.10993	20.4451	55.8346	9.10629	87.467	17.9248	57.8145	100.497	19.2182	109.707
118	0.0706837	0.0197609	17.4884	4.67741	0.00848414	21.6655	9.35979	4.37793	31.8439	62.0978	19.7329	1.16775	129.853	55.5579	4.73389	0.0424446	77.8546	11.8715	85.5643	7.67624	94.3838	102.796	47.5391	19.0243	4.41149	13.7021	17.4707	36.7586	0.172143	3.73465	0.763109	0.950826	3.31219	96.8808	4.4727	0.0448128	18.6896	0.0938485	11.5576	1.54646	10.6111	35.0718	8.15487	60.1557	17.2279	43.4153	87.7497	9.71387	57.8899
119	0.0656223	0.0153738	16.3336	4.58263	0.00795086	20.7056	7.43426	4.88874	40.0101	54.5211	20.2802	1.02269	134.376	53.9736	5.44455	0.0313515	81.1202	10.0108	79.9492	7.48043	126.146	109.471	42.338	19.156	2.86578	9.46829	23.2967	33.7893	0.138329	4.06549	0.754476	1.59859	3.35287	143.455	4.13407	0.0376001	21.4102	0.09088	12.1157	0.763244	10.3849	40.6501	7.13183	64.4257	14.3148	44.4198	154.041	9.81411	70.8397
120	0.169942	0.0490794	44.0824	14.1126	0.0185432	30.5609	5.68535	4.33225	49.8865	57.7802	20.7417	1.56354	152.881	69.5067	5.91061	0.0474242	80.4951	11.9495	76.8234	7.85191	143.974	124.873	41.3926	17.9846	6.34113	13.1728	18.7001	69.9919	0.230918	3.67905	0.885597	2.34372	4.61035	247.945	6.66894	0.103546	25.1107	0.227743	18.7996	1.24746	24.5146	54.5359	7.19437	87.1756	14.891	51.9826	99.0732	17.5676	83.8303
121	0.123628	0.0207335	26.12	6.47078	0.00857091	22.0901	5.70714	4.43268	33.9511	56.0748	23.8109	1.10465	156.267	53.3725	5.0289	0.0347866	61.8194	10.4558	78.5384	5.91004	114.12	127.008	33.5334	18.4545	3.97932	11.6626	16.3113	45.1401	0.154055	3.52079	0.822969	1.70106	3.56401	132.993	3.70165	0.0550158	25.071	0.106396	15.7273	0.833676	16.9802	42.2611	6.05075	75.2973	14.6088	54.9274	96.3502	10.4223	77.136
122	0.115951	0.0322628	42.7437	5.18643	0.0146093	23.4539	11.5351	6.12231	63.2736	75.9578	27.1479	1.10375	202.007	67.936	5.02701	0.0439794	57.5322	13.2261	91.8573	9.63889	94.8964	118.127	52.9513	19.964	8.4711	16.7185	21.7914	34.4094	0.230244	4.42363	0.840238	1.33732	4.79842	181.717	2.81595	0.155637	39.1392	0.157958	20.8444	2.11751	17.5777	53.8327	6.30595	87.0751	22.1943	45.1426	161.993	9.91614	86.0432
123	0.100359	0.0184266	20.7425	4.06939	0.0108234	23.3932	3.26987	4.30305	28.529	58.9809	17.4956	1.00064	172.402	71.4499	6.47764	0.0504826	55.816	12.5124	84.607	6.32236	44.3349	101.187	42.6284	17.9208	4.88201	11.9662	23.8682	29.5982	0.255378	5.18617	0.875686	1.35495	4.62876	77.6727	6.59105	0.0422396	18.5665	0.112874	9.12934	1.42319	17.8421	39.7415	8.494	52.712	17.1381	39.4146	93.2021	12.7962	53.3553
124	0.0872066	0.027258	33.182	6.10042	0.00836986	22.293	3.41865	3.05311	26.391	96.4262	17.981	1.06893	224.143	114.328	6.68791	0.0914479	88.9676	16.0273	103.042	7.47795	73.2727	119.804	84.9509	20.5376	7.25137	15.7602	12.1369	34.8694	0.137698	2.72535	0.911485	0.843797	4.7203	72.3158	10.0508	0.0342134	16.4271	0.0686967	14.1545	0.849839	12.9784	16.8217	10.5883	55.6006	15.421	48.6614	63.3937	16.4514	60.0844
125	0.112269	0.0225289	21.6194	4.02695	0.00798517	12.1594	4.54602	4.70904	39.819	83.4089	24.0628	0.951851	137.538	57.3601	3.70045	0.0449403	63.5712	12.3523	92.9525	6.43066	106.851	133.102	36.1431	19.7759	7.16257	12.008	13.7776	27.7678	0.15798	3.05745	0.775605	2.47725	3.27463	99.324	3.09958	0.0396759	24.2641	0.0939435	11.4979	1.91429	19.2947	25.6382	8.26525	61.5093	20.8181	34.6936	106.927	6.15412	87.0132
126	0.104247	0.0149739	34.6845	4.41596	0.0107478	22.0498	12.3147	3.81412	58.337	83.5367	28.4761	0.76417	145.363	86.8842	4.49437	0.0520325	86.4269	15.2589	84.5137	6.05757	73.0472	111.681	67.0026	20.6686	7.16596	20.4743	21.9174	27.8425	0.202429	2.63061	0.903426	1.57628	4.55558	110.623	3.31611	0.0573467	27.3073	0.169872	18.2234	1.52782	21.2305	43.0903	6.59666	84.0754	19.9631	51.4072	106.114	8.76234	83.4456
127	0.0633062	0.0250499	29.359	5.10633	0.0099337	26.3807	7.06032	4.03682	46.1933	68.9043	20.8675	1.1586	232.659	107.66	5.37376	0.0389755	85.1092	15.0054	94.424	9.51779	92.9859	91.6089	47.6347	19.3358	5.94739	18.1655	20.3995	46.915	0.209619	3.18985	0.92841	1.54406	5.22731	94.9846	3.65137	0.0689526	23.8463	0.131968	16.687	1.23838	9.86835	40.7416	6.14839	68.7861	18.9699	46.3674	102.665	15.9906	60.5022
128	0.103494	0.0250861	29.2279	4.98817	0.00999361	32.278	9.06657	4.29129	33.9309	45.8848	20.7837	0.830103	122.853	61.7222	5.6066	0.0229031	103.437	9.43654	77.8431	5.99086	99.0958	105.936	42.0876	18.1796	4.33705	10.8479	19.4679	52.5735	0.154713	3.85325	0.793597	1.50155	3.53173	117.283	2.19258	0.0492148	22.4091	0.130972	16.1068	0.659431	13.1321	57.3555	7.35703	68.426	12.5395	61.5147	97.0373	13.3559	60.4564
129	0.32536	0.129531	95.9201	27.0663	0.0296641	39.4704	6.21718	7.54	54.4615	142.813	26.4582	4.33317	187.545	83.0286	8.95424	0.214674	117.035	13.661	73.9273	12.5085	223.585	206.283	109.317	20.6075	27.0564	12.4486	51.3625	173.661	0.613664	19.0527	0.891889	3.84386	5.17228	779.793	21.104	0.254247	42.7836	0.297689	16.2422	0.865351	60.3518	78.7198	20.3716	80.3752	20.2061	69.2652	249.805	19.105	183.727
130	0.0962093	0.0274536	28.9222	5.72577	0.0114177	24.1046	7.72977	4.04543	31.8037	59.5558	17.6734	1.37888	180.105	85.847	5.05533	0.0520965	73.2342	13.9258	94.3911	6.68063	85.0727	119.213	44.0994	19.6439	7.63277	13.8199	17.7631	36.1248	0.157113	3.12079	0.880575	2.031	4.79213	93.6666	5.46629	0.0489112	22.8277	0.0929021	14.0784	1.12541	14.9564	33.7801	8.27678	61.002	14.5682	46.5613	92.5716	14.8564	63.4496
131	0.0706388	0.0212297	20.7288	3.61578	0.0119145	22.8212	3.11782	3.98534	29.5798	53.0837	17.0148	1.05712	129.405	84.4003	4.98877	0.0521296	74.5881	14.0998	85.346	5.38251	89.181	104.806	34.1033	18.5755	4.63383	14.7998	19.8436	46.7958	0.194545	3.58039	0.891313	1.41343	4.12074	74.3595	4.16197	0.0485007	16.3315	0.129487	11.9221	1.65456	10.5356	25.2889	9.36276	55.2521	15.8549	46.3651	74.1377	14.0543	49.8327
132	0.124545	0.0512968	61.0764	13.3263	0.0180344	17.046	14.8488	5.53876	88.1655	96.5315	42.0339	1.89573	293.155	106.093	3.04422	0.0515745	138.08	15.0715	97.4087	14.0268	117.071	113.27	92.4139	20.2633	9.38742	18.54	46.9022	128.602	0.465022	5.58602	0.986659	1.36482	5.29996	654.764	3.59708	0.175727	42.12	0.329186	30.7493	0.602927	19.5539	173.059	9.16842	155.489	27.5287	73.9603	156.598	9.46063	149.365
133	0.162341	0.0752452	59.6484	11.7077	0.0220738	30.7157	9.84121	4.81032	49.0881	122.309	25.5327	3.00276	232.846	103.987	7.45248	0.143208	150.966	18.1569	101.545	14.911	158.144	208.985	75.951	23.4952	17.8228	17.5554	31.2084	41.0328	0.409086	8.15818	0.938484	2.9234	5.86661	244.29	15.3677	0.165745	47.3591	0.229252	17.6249	1.6827	30.666	44.256	11.2487	84.1563	25.6507	68.0098	117.312	14.4669	125.467
134	0.131209	0.0224654	28.0014	4.59236	0.0103973	29.0345	5.50978	4.97988	27.3898	69.4223	16.3413	0.97048	83.7703	53.5371	6.01481	0.0260387	94.6627	9.22764	78.1952	6.26729	86.1578	198.447	50.8811	17.8213	5.71424	8.24717	21.084	46.3944	0.205384	5.53122	0.789319	1.0283	4.7124	199.285	2.77333	0.0567194	28.6355	0.135869	14.7724	0.454268	18.1289	67.6994	6.1099	112.123	12.5621	60.1396	132.695	12.7136	86.8421
135	0.114679	0.0317315	33.3362	8.66811	0.0127011	22.3623	3.19495	4.88214	35.172	61.9845	19.2734	1.46602	126.67	69.7491	4.47663	0.0536032	93.6427	12.6477	81.486	7.86318	97.2114	138.891	37.3472	18.4017	4.52317	12.2167	19.4403	61.0406	0.265276	4.35291	0.881075	1.50744	4.08424	173.058	4.62408	0.0693631	18.6996	0.161064	14.3434	1.07522	16.5623	31.0793	8.88185	61.2532	14.9822	47.5011	80.2894	12.3728	56.8145
136	0.0834958	0.0254488	12.7228	4.10679	0.0075773	17.0303	16.5795	4.16315	30.3744	72.4203	18.7588	0.713061	86.0119	55.7712	5.36456	0.0438562	117.373	11.6409	88.2774	6.71516	139.661	160.246	75.4147	19.4578	6.63926	12.485	15.9439	41.3878	0.198737	4.77052	0.685741	0.980753	3.5816	86.0203	4.58745	0.0495668	24.4812	0.131969	12.4494	1.04151	13.2767	34.8992	7.70501	69.653	19.2563	48.9427	126.607	8.64719	84.6723
137	0.0377301	0.00837789	12.4373	1.65229	0.00743072	12.7132	2.73469	3.32225	27.0046	35.6224	15.9137	0.395831	93.2027	52.9284	2.28259	0.0187901	41.3961	10.8758	73.4759	2.93095	50.4817	65.1201	18.4461	16.154	2.20373	9.65156	13.9472	21.8333	0.217659	2.9213	0.82365	1.19531	3.6853	36.949	1.50535	0.0297787	13.5999	0.0914692	9.29801	1.25421	5.33896	17.2473	4.80375	57.4143	11.1853	32.3918	45.1429	6.69276	37.287
138	0.155149	0.0516025	30.5354	10.2766	0.0114327	27.9235	13.2175	5.94972	60.5468	135.218	21.5907	1.34307	176.413	68.6359	7.56209	0.0625749	135.149	11.4498	90.1961	11.8431	151.556	149.191	98.778	19.5775	12.8049	11.3742	24.5191	82.9391	0.294059	4.70719	0.833967	1.78399	4.1494	202.693	7.02351	0.0694611	24.2321	0.132927	17.5981	0.848836	24.1579	69.5365	10.3637	104.12	17.6805	59.11	102.652	12.6738	138.946
139	0.0723583	0.0195276	16.5593	3.23486	0.00930453	28.7766	7.45884	4.59271	30.1107	49.7371	20.6914	1.22141	146.383	81.8132	6.05287	0.0410346	79.4486	13.6745	92.324	7.73878	65.8484	87.5137	50.719	20.9415	4.41065	15.9079	19.4461	34.635	0.172694	4.52794	0.833745	1.79157	3.39972	129.936	5.00469	0.0638594	21.4447	0.146071	13.3672	0.919645	9.63077	35.6512	9.68074	62.0859	17.0105	59.6745	75.4158	12.4621	59.0307
140	0.0584259	0.0141621	14.7384	3.02219	0.00740986	14.7155	3.85585	3.92397	34.971	41.1043	14.524	0.546898	103.751	59.1113	3.13877	0.0184901	51.8892	10.248	77.6539	5.22384	48.2132	86.9852	39.918	16.0283	2.64696	10.7815	18.8774	34.5018	0.213595	2.90618	0.840452	0.888332	4.19306	78.5535	1.65689	0.0326741	18.3757	0.111709	10.49	1.15156	7.94003	33.9191	5.84041	69.7592	12.7667	34.5195	81.965	9.74433	45.5845
141	0.0771726	0.0158671	22.6145	4.699	0.0081983	28.1977	3.4611	3.42805	24.5088	40.5509	19.3684	0.986113	116.881	73.3758	4.79696	0.0246358	73.4391	10.9907	80.3744	4.75176	78.8158	107.115	26.442	18.2471	2.8359	10.9959	17.9953	46.5704	0.148086	3.14685	0.875985	1.0408	3.40067	103.067	3.711	0.0271475	14.2983	0.129777	11.2509	0.717044	12.8384	36.5716	6.72353	56.1543	12.7209	59.9264	68.307	16.3394	41.8251
142	0.106142	0.0206287	32.6679	4.54047	0.0106078	28.5795	5.60876	3.80826	36.2642	47.127	21.8544	1.24066	158.477	80.4904	5.10383	0.0299059	75.0906	10.3078	78.2172	5.9905	74.7548	103.35	41.6805	17.9089	3.80255	11.005	18.4231	55.3044	0.190657	4.02874	0.922241	0.93728	3.60214	165.121	3.54113	0.0521096	19.8433	0.175625	15.4745	0.574381	14.6741	59.734	6.02118	77.4955	14.2539	65.4672	86.2485	16.5961	60.8069
143	0.0541657	0.0141442	14.7295	2.37226	0.00697837	24.4314	5.69782	4.22076	23.5621	66.6472	16.3217	0.713641	96.0156	54.8146	7.36111	0.0492758	66.2045	12.2736	84.4454	5.45313	87.6405	92.2817	56.0828	19.6942	5.92333	13.4172	17.2673	27.7824	0.138197	3.60077	0.725043	1.1068	3.81603	67.4544	3.64869	0.0402682	19.4483	0.0837782	10.8396	1.84918	8.04181	21.2986	9.47064	51.9083	15.6988	39.8789	101.773	10.7384	67.0933
144	0.139624	0.0212694	26.7793	5.06893	0.00827078	19.723	3.89097	3.03687	23.767	54.7098	19.0078	0.755947	168.456	79.8383	3.67094	0.0322498	52.9574	12.7323	83.1365	5.24984	66.518	101.527	28.8414	17.9807	4.45693	14.123	11.0897	27.6621	0.153804	2.35547	0.929645	1.27665	3.65277	94.4839	3.17968	0.029335	14.8795	0.139708	11.1006	0.902957	21.2769	33.5232	6.47178	46.5836	14.9521	57.5645	62.9393	10.0624	61.0083
145	0.0395586	0.006913	7.89996	1.44005	0.00419419	12.4844	2.0261	2.74381	11.4115	37.0487	14.733	0.439616	58.1688	45.6488	2.94933	0.0293036	50.8966	10.7205	78.6281	2.56388	78.0137	86.8631	23.37	18.1177	1.47866	9.20953	12.7378	21.3826	0.125769	3.3178	0.696488	0.76738	2.57549	31.6573	3.5299	0.0101519	8.98906	0.0592324	5.84627	1.35432	6.11285	11.2936	6.79588	37.7041	12.1092	37.2775	55.6511	6.04856	46.7503
146	0.0344296	0.0119662	9.00797	1.65556	0.00500902	27.5702	8.31431	4.7577	14.9542	49.7524	15.4943	0.789515	121.762	63.2895	8.22419	0.0405011	95.3934	13.6738	103.645	5.22371	58.9196	83.5251	50.8227	21.4941	4.87405	15.1512	25.7272	19.6748	0.108713	3.30573	0.639301	1.34336	2.54792	26.1224	4.37501	0.0276139	22.0938	0.0337251	7.05405	1.34754	4.49357	15.1886	12.1377	38.8804	15.2407	38.9671	82.8746	10.3437	50.3112
147	0.0758925	0.0152945	21.1822	3.42206	0.00965878	21.9406	5.49309	4.14146	29.1039	39.3541	15.8301	0.857194	111.878	72.2526	4.46501	0.0330749	56.2236	11.865	74.3607	6.7181	61.8532	87.4797	33.1851	17.0358	3.35414	12.2707	14.7373	40.3366	0.249958	3.68742	0.883811	1.62118	4.79535	119.484	3.29233	0.0546483	21.9021	0.160309	10.0544	0.920465	9.56366	45.2629	5.8442	64.3729	14.7367	45.5636	83.758	12.1555	53.8033
148	0.106932	0.0446844	47.0092	6.86051	0.0161172	39.7059	6.63132	4.30533	47.3996	85.2497	18.1436	1.75723	154.584	98.2532	10.0862	0.0660949	177.754	12.7413	89.3112	11.3022	110.967	197.51	84.3689	19.9128	11.7166	13.2684	32.0492	58.0895	0.282026	5.60272	0.881545	1.68358	6.04045	199.107	9.85	0.146462	27.97	0.198508	21.4718	0.689733	16.1955	51.7656	8.19213	91.8748	15.8954	56.666	170.183	21.9097	93.2367
149	0.141967	0.0385435	24.6269	6.66016	0.0121749	34.5522	18.1683	5.20861	41.8536	82.9788	18.0939	2.73758	200.251	84.3754	11.895	0.0985285	140.504	14.7122	92.561	10.8495	158.296	226.314	63.0828	21.1036	23.8436	12.5335	18.0309	50.7341	0.128961	4.04675	0.777544	2.23237	5.10244	105.299	17.9461	0.0590499	41.4902	0.0597347	18.7027	1.57757	16.2089	44.9645	10.182	95.7972	17.0437	45.7724	137.235	19.2487	79.3083
150	0.0856324	0.0193461	19.9012	4.69827	0.00894584	18.7932	3.41714	3.20061	24.4825	65.8481	17.4871	1.22386	118.683	76.1414	5.32846	0.0409628	64.8395	12.5286	80.5939	5.23538	105.146	117.598	40.6651	17.7979	4.09522	11.3716	12.0044	37.4856	0.22003	3.2496	0.876587	1.39164	3.46302	119.661	4.69104	0.0363805	14.6312	0.133742	9.86968	0.965792	13.7857	30.7068	7.1066	53.2373	16.2403	48.7821	60.0178	12.3943	54.5336
151	0.227574	0.154951	73.372	17.5303	0.0335461	48.4666	22.103	7.88198	100.392	141.809	32.1764	2.97787	328.841	100.866	10.726	0.0963975	174.283	15.229	112.543	31.4384	252.574	163.776	123.794	21.7465	26.2838	21.6601	35.2699	109.005	0.503911	8.25765	0.993423	3.47203	4.92399	624.255	7.62244	0.523115	36.9959	0.312544	27.4628	0.687243	36.115	123.227	14.7543	118.703	24.1229	100.479	251.076	16.3149	187.152
152	0.0721	0.0577168	23.2872	8.90038	0.0175841	24.0968	4.84425	5.54157	56.9062	77.4719	19.4116	1.1204	84.4043	45.1489	6.94146	0.0614314	130.492	9.9867	70.084	8.27885	168.914	129.248	57.8451	17.2771	9.07	10.223	23.1853	175.115	0.443341	7.51614	0.809733	2.11587	5.64477	171.121	5.65494	0.122859	26.7125	0.210673	21.0296	1.89145	13.869	57.2644	10.3491	106.72	17.2927	53.7489	95.0705	10.9642	82.2759
153	0.0766582	0.0284164	25.7508	5.72025	0.00988753	30.7826	7.46014	3.34257	27.3561	144.091	21.1693	1.94572	198.07	80.2703	12.6528	0.141944	115.135	15.7923	99.9548	7.69368	91.0142	167.927	75.2819	23.1678	22.8456	14.7452	21.4239	38.2795	0.274824	5.41155	0.817491	3.38004	5.23556	90.5776	17.2282	0.0669696	42.6624	0.150286	12.6987	1.3369	14.7187	34.4279	13.3464	80.3101	21.9714	59.6908	96.4436	17.2985	128.134
154	0.110675	0.0414428	37.0683	10.2868	0.0148632	33.6796	7.57392	4.69523	66.4975	70.6686	24.2557	1.28859	201.562	77.0607	7.16542	0.0338301	83.9695	10.6175	81.3713	8.96204	78.3221	143.854	61.018	18.8395	6.41606	12.3185	22.9266	53.4475	0.197951	3.59785	0.842737	1.47421	4.41301	222.258	4.29125	0.0968092	30.5059	0.192091	18.6371	0.749191	16.8259	55.7305	5.56509	111.47	15.9977	59.5764	130.228	18.8738	90.5599
155	0.0487662	0.0262389	15.028	4.50478	0.0106605	29.4116	3.98433	4.44562	36.5815	62.452	19.626	0.682905	152.514	64.2724	8.4015	0.0534268	73.6101	13.4065	92.1538	6.34973	151.842	85.6118	65.529	18.9072	4.27713	18.5026	17.7715	45.1921	0.13942	3.58956	0.786274	1.77098	3.81453	71.3803	4.84718	0.0516998	20.5717	0.116287	13.5005	2.2182	8.22812	29.5856	8.53061	80.5474	18.1077	38.1501	79.0227	17.6702	61.8319
156	0.125247	0.0368296	43.6959	5.44187	0.0150219	28.2855	6.82393	5.40055	39.0638	110.716	28.2668	1.13792	181.887	96.071	6.46611	0.0774284	89.3295	14.9423	93.2514	8.57892	161.262	119.984	68.7468	20.9111	7.04543	15.5811	27.1935	41.0584	0.329472	6.18601	0.940336	2.9036	4.56801	205.792	4.56964	0.11549	19.8835	0.252582	16.9922	1.49919	20.6496	51.2185	10.4171	63.2854	22.8265	51.9422	110.455	13.4521	77.5135
157	0.228714	0.0407415	69.0892	12.1942	0.0126093	23.9519	8.41845	5.23897	37.804	104.092	22.7018	2.13321	172.711	76.8771	5.46449	0.0647034	118.377	13.8511	96.5781	10.8976	175.912	197.574	59.9301	20.6147	8.06029	15.5658	15.0473	44.0202	0.167379	3.5708	0.826277	1.88065	4.55317	239.945	6.46295	0.0969148	30.1488	0.165789	15.8777	1.75731	32.6933	52.2861	6.64435	77.9523	21.6323	47.3682	173.312	12.2021	114.294
158	0.0729641	0.014685	22.3948	4.04819	0.00890827	17.8604	2.30258	3.73061	25.921	52.7164	18.2814	0.995206	96.2184	68.2969	3.81986	0.0412354	64.799	11.9631	70.3847	4.89901	73.3011	108.64	36.0033	16.9599	4.01266	9.17644	16.7688	35.1153	0.171376	2.99197	0.875746	0.999134	4.04835	80.9156	3.63606	0.031824	16.9465	0.102788	10.2248	1.28009	10.6889	28.2597	6.81754	70.3019	14.7852	36.7659	73.1254	10.7366	54.8617
159	0.0640647	0.0172075	15.334	2.88638	0.00850703	24.0607	4.71019	4.1836	26.1649	50.0284	16.4936	1.14245	116.157	63.0323	5.82248	0.0362829	87.7815	11.1805	83.6099	5.58658	108.684	126.505	36.1015	18.4455	5.60708	10.1314	27.1812	44.8345	0.189969	4.97535	0.829171	1.45117	3.77982	60.7606	5.85877	0.0389798	20.6723	0.0956608	10.307	0.993891	9.25457	35.6949	11.2452	52.8297	14.1033	46.3229	96.7493	12.9956	52.0623
160	0.114971	0.060989	34.2611	13.4954	0.0302219	37.8277	10.8305	7.54855	66.4836	160.849	22.2032	2.76384	281.582	91.3698	11.2983	0.170769	134.275	19.5866	111.93	26.3983	277.624	208.205	118.921	22.138	30.2734	19.9873	44.1763	53.1152	0.541852	11.4508	0.784837	3.4335	5.12924	403.541	13.4119	0.485281	56.9341	0.164721	21.4546	2.28863	17.9332	86.941	11.1749	123.534	25.2428	42.9679	128.239	13.0237	116.053
161	0.0859836	0.0125512	22.4309	3.30011	0.00820886	19.7672	3.6725	3.55586	30.3876	68.3599	17.509	0.827166	115.346	58.2925	5.3439	0.0433276	98.4981	12.541	82.2867	5.60953	67.3362	129.748	61.8838	18.9613	6.32424	13.2256	16.5321	22.7475	0.163433	2.99967	0.752896	1.23314	3.82253	51.241	4.43241	0.037111	22.7696	0.0904421	13.6974	1.44193	15.1691	19.6018	8.31666	65.3405	15.0966	33.9571	101.136	8.75097	54.9446
162	0.0566037	0.0151785	20.6092	3.62674	0.00619639	15.8005	6.93826	3.4962	27.6845	85.9867	15.3795	0.879891	231.818	100.294	4.41392	0.0673976	102.47	16.8482	104.176	7.24933	130.389	93.2067	52.5605	20.9517	6.32935	19.5049	13.3755	23.6001	0.154469	2.65695	0.849711	1.68764	4.26398	56.8422	8.19803	0.0302725	14.6877	0.075927	9.89026	1.43823	8.62274	18.0327	6.89473	41.181	18.1634	37.4392	121.884	10.5999	67.3807
163	0.0861641	0.0224159	20.6449	5.74256	0.0109687	22.9205	6.08896	4.38816	31.6487	51.7862	20.765	1.31085	142.099	83.5708	4.74587	0.0522465	93.4328	14.1905	88.5319	8.43145	171.798	126.02	46.0437	20.0877	4.83898	14.8945	20.5927	38.1993	0.239395	4.54584	0.901305	2.40961	4.29358	192.34	6.94569	0.0541991	24.0778	0.15798	14.4568	0.854663	14.3219	39.8605	10.3721	57.7264	18.7104	58.2751	93.0036	11.7441	64.1205
164	0.1204	0.0297158	34.2775	5.29461	0.011636	26.7754	8.05746	4.43746	24.2903	79.1039	18.5586	1.30823	130.722	79.0602	6.71007	0.0484883	130.298	12.8473	90.7662	8.72153	113.398	159.567	58.0043	19.9471	7.47809	13.2931	21.4926	44.3148	0.19643	4.32633	0.789724	1.81981	4.298	146.009	5.6043	0.0854242	24.5612	0.131012	15.6299	0.870393	16.0622	48.8893	8.6462	61.9229	15.647	50.8232	147.522	14.3196	70.3801
165	0.072934	0.0151505	20.5776	4.30121	0.00820605	18.9724	8.2433	4.38094	46.3859	40.1887	20.3852	0.690559	148.323	50.2006	3.29198	0.0169729	52.9786	9.42074	75.1916	5.84555	52.2533	76.9338	26.9855	16.4741	2.45779	11.1383	17.5854	38.2191	0.201703	3.4484	0.806366	1.10833	3.67123	96.16	1.28425	0.044181	22.2474	0.144328	13.0127	0.909737	9.8097	42.7067	4.57901	88.7077	12.2835	42.431	95.0053	9.35145	59.7087
166	0.111606	0.0337319	42.4285	8.47079	0.0127886	34.0237	9.43944	5.56189	40.664	57.7134	20.3239	1.12774	165.401	85.6773	5.94725	0.0316934	106.259	12.9421	92.0961	9.64621	74.0839	134.099	52.9226	19.3323	5.02186	15.4165	19.5012	46.2011	0.213063	3.18612	0.819142	2.42688	4.72017	222.438	1.98013	0.0807882	25.5836	0.171945	16.0547	0.97457	14.2673	52.1656	5.75468	77.9725	16.5029	52.211	119.994	15.8244	72.6455
167	0.358037	0.0625713	88.7195	20.4919	0.0319071	10.188	14.6312	6.49772	92.5774	295.03	42.4656	1.7172	269.627	80.8398	2.95611	0.172404	87.0426	19.3646	89.7242	9.79866	230.405	198.303	98.4207	23.0946	25.5683	21.4489	42.344	77.2329	0.50021	8.84912	0.909596	3.34946	6.58145	293.385	10.6946	0.296379	51.3432	0.200775	17.3442	2.17988	69.8221	70.8029	17.7157	117.594	38.7062	54.5909	134.229	5.12733	222.454
168	0.0806476	0.0193997	24.0436	5.08864	0.00797025	25.2588	10.8189	3.43192	41.1029	80.4746	18.9397	0.74067	145.987	66.1958	6.08501	0.0904885	118.324	11.8474	85.6679	5.01344	138.175	152.021	87.4045	19.4317	6.15615	13.3661	13.9237	30.1627	0.10343	3.23112	0.720143	1.14642	3.56712	101.57	15.697	0.0582286	20.6053	0.0971416	15.2919	0.900174	9.86043	23.1724	5.37631	70.0935	14.259	42.4006	126.545	12.9462	76.7411
169	0.0895579	0.0138729	21.0501	4.28745	0.00770394	20.4204	4.46531	4.38769	29.6834	53.4334	23.7473	1.21146	124.406	57.2353	5.11342	0.0380809	60.5799	11.2453	78.0159	5.88511	77.4518	108.808	30.2825	18.5843	4.47568	11.3861	19.0841	36.6573	0.175349	3.89892	0.840405	1.81576	3.54064	125.778	3.77907	0.0338508	20.2481	0.110004	10.1316	1.0746	13.6791	40.3615	7.92454	63.249	17.4574	46.756	106.786	9.77368	76.09
170	0.070973	0.0168716	20.0617	4.13667	0.00667412	30.7647	4.28271	3.84218	18.4873	70.9503	16.2234	0.854373	247.588	102.506	6.36543	0.0449624	103.874	16.4484	115.28	5.64051	80.1744	102.015	54.9373	21.7293	6.98608	16.3168	18.8804	25.6877	0.131992	3.25442	0.813829	1.31996	3.65035	78.9514	6.8109	0.0289889	23.0565	0.0670465	10.1247	1.47217	10.1243	23.2484	7.10813	56.6856	14.8596	47.7364	91.9712	14.4702	70.111
171	0.144599	0.0649312	65.5975	7.55111	0.0284296	42.7007	13.6224	4.87611	67.6287	187.517	26.8508	3.05177	221.246	105.497	13.004	0.344209	178.689	19.8884	96.9757	23.9702	151.766	123.019	153.116	23.6446	35.2291	26.8419	25.8446	55.3899	0.352844	5.40673	0.874599	3.27012	6.57559	76.0478	23.0901	0.224418	33.4653	0.196032	21.4119	3.02592	28.7888	39.9737	16.509	106.097	33.5597	39.6137	155.622	19.9672	84.0032
172	0.0712867	0.0120374	13.8068	2.67203	0.00662851	17.1464	3.54676	3.58995	20.8233	48.1557	17.6437	0.831313	98.5995	50.7854	3.84645	0.0312341	58.6835	11.508	80.7941	4.18767	71.2817	107.561	40.6917	17.9266	4.64509	11.2677	14.8226	26.7521	0.111672	2.8855	0.754152	0.8734	3.2328	42.7773	2.60687	0.0274729	17.0335	0.0608795	11.4934	1.74777	12.093	21.0104	6.93163	59.6165	14.4646	32.7802	68.2498	8.87521	64.2776
173	0.130557	0.0448498	32.9184	15.0211	0.0186881	44.0654	8.27945	6.04362	63.1019	115.423	20.4234	1.69268	231.301	58.5434	11.4081	0.0551347	118.78	11.5964	87.5508	27.0839	166.785	184.362	68.1606	18.9694	12.7834	12.9888	16.8174	41.3374	0.32724	4.82206	0.724551	3.33055	4.75742	136.423	7.72749	0.198868	35.5013	0.10803	31.4485	1.61258	21.0523	94.1739	7.35527	121.121	16.9382	44.7022	84.187	23.9585	121.191
174	0.140069	0.0707354	57.8698	9.59234	0.0166585	34.6509	12.0094	6.16646	61.523	107.046	24.8883	1.75159	142.39	60.4293	7.11941	0.0566255	155.378	11.7258	92.6333	15.6622	143.459	176.183	100.887	20.0921	8.12028	14.7072	33.9696	68.1262	0.247497	5.95945	0.766549	1.88539	4.98879	289.765	6.05189	0.266809	38.7256	0.270363	25.8916	1.34735	20.6518	88.983	7.94778	106.27	20.147	51.3994	254.511	13.2765	113.028
175	0.106448	0.0292281	20.7348	10.8421	0.0147872	20.3891	6.62853	5.22162	48.9957	91.8476	19.8262	1.32433	205.224	50.6999	5.68133	0.0599398	59.0688	11.3358	86.3191	13.5753	141.514	151.858	47.9926	18.0677	14.3195	10.5002	14.4838	43.4559	0.342244	4.57997	0.810649	2.70267	4.98844	133.945	6.75596	0.121462	44.5454	0.0974297	17.8756	1.15362	19.5549	58.4952	8.07625	108.287	18.596	37.9021	66.4398	11.0874	111.697
176	0.076125	0.0179483	22.2734	4.71598	0.0113442	24.5804	6.31283	4.97701	36.8628	65.3364	17.5755	1.14111	140.473	69.4096	5.6748	0.0472137	66.9106	11.4728	72.7162	7.51849	114.454	102.226	42.9866	17.6284	6.29959	10.8261	18.8482	38.5484	0.237176	4.6082	0.83959	1.73911	3.9112	134.419	5.12377	0.0682459	24.0894	0.141673	11.9939	1.09645	11.4133	57.1803	9.24913	60.5232	15.819	47.3283	108.965	11.4174	65.0581
177	0.119574	0.0258575	32.2432	6.83421	0.0126284	28.5688	3.60584	4.93521	36.2717	60.1902	16.7264	1.50835	156.596	80.3132	6.46892	0.0399194	91.2102	11.3831	80.0761	7.57275	161.047	175.358	35.6923	17.0594	4.86364	8.51762	24.3811	52.1949	0.387365	5.88427	0.940421	1.88277	4.4564	272.687	5.40584	0.0633637	19.5466	0.198355	15.2273	0.665433	15.5827	63.2898	6.00431	62.0674	11.4449	56.8065	114.563	16.5979	67.3331
178	0.0851407	0.0182477	24.9887	3.36311	0.0096348	26.8299	2.54086	3.32659	35.6609	35.949	16.0407	0.881664	160.149	81.4791	4.88448	0.0276214	86.8973	11.0586	72.2326	5.58783	116.952	105.09	36.7977	16.4054	4.04174	10.4398	14.0156	44.8328	0.214778	3.48338	0.965371	0.826194	4.59547	93.7431	4.63456	0.0415235	16.4485	0.125657	13.1903	0.68214	10.0811	45.5402	6.10575	63.3259	11.694	47.0023	100.01	17.4104	47.0403
179	0.0724546	0.0208964	24.6267	4.0503	0.00869051	30.9159	3.69278	3.83952	26.3282	60.4567	17.5645	0.977498	161.259	87.3335	6.75176	0.0488206	84.8082	14.608	93.3676	6.41976	76.0126	90.679	43.5132	20.1141	4.61128	16.9297	11.7869	22.5276	0.120802	2.43452	0.779046	1.57843	3.68507	59.9857	5.28637	0.0482704	19.7598	0.0838209	14.0978	1.99218	10.1985	24.4687	6.89724	52.7457	16.2987	40.7509	53.9362	17.228	55.6114
180	0.0729202	0.018496	26.1465	4.88074	0.00988933	23.1522	2.57073	3.41724	26.1793	50.5588	17.7591	1.25149	103.926	77.6887	4.91211	0.047557	64.7217	13.1088	79.1857	5.07046	80.9451	107.36	34.0304	17.7115	3.7909	12.4953	16.989	41.7069	0.184245	3.56908	0.878818	1.76736	4.50659	116.669	5.5646	0.0411261	14.6021	0.144975	13.5826	1.50139	10.4298	30.4459	7.37172	58.7923	16.3154	47.3071	73.0753	15.5575	51.0335
181	0.0786641	0.0287837	26.5674	4.94194	0.0123532	25.4351	3.48983	4.57114	42.5389	70.4945	20.2963	0.858457	105.577	65.01	5.92367	0.0556228	122.613	12.9476	88.1399	5.09762	102.966	130.879	50.0729	18.9825	4.2017	11.1016	23.864	52.4447	0.196524	4.4935	0.857868	0.774526	3.87106	116.207	6.027	0.0609866	15.2759	0.14944	16.9588	1.50615	14.3202	31.6174	8.56374	72.9477	16.3256	54.8925	106.796	11.8229	65.7554
182	0.117199	0.0360392	33.7604	7.64538	0.0120682	30.9472	11.3448	5.34012	34.9411	99.4078	19.6843	1.46409	190.247	70.808	8.59859	0.0485737	77.6741	12.5655	93.8707	11.1113	152.747	113.015	74.9241	19.4765	7.64808	13.3047	20.3662	45.197	0.192259	5.3869	0.786246	1.65968	3.49473	202.468	4.15012	0.0825629	32.7088	0.117311	13.0936	1.10252	14.9279	71.6221	9.64103	85.1817	18.912	46.4477	112.157	14.5911	85.1292
183	0.121383	0.0336004	24.8728	7.17878	0.0147449	28.8508	5.65138	4.59274	45.8377	68.9443	24.6749	1.53825	145.474	65.3538	6.58283	0.0466673	108.128	11.9129	92.824	7.40058	124.398	191.729	48.8205	19.5101	5.80476	13.5178	25.5579	56.9361	0.235067	5.17841	0.84297	1.43136	3.85951	256.159	7.2054	0.0720299	25.6824	0.194639	16.6956	1.02192	21.4017	64.6673	6.86614	83.6863	16.8849	61.3091	123.235	17.7695	79.925
184	0.859589	0.580247	163.858	47.3474	0.112283	48.3081	22.118	7.47118	87.7213	420.143	31.7874	13.7148	456.945	82.0322	22.9729	2.73775	159.72	19.4801	95.9595	43.5662	400.027	147.929	259.954	24.5923	78.4053	22.3907	138.998	206.352	1.59002	50.2035	0.851633	6.74982	6.40168	1124.77	143.512	4.73119	97.2917	0.341968	13.0664	1.63206	98.3014	170.721	40.9786	71.7811	37.4209	44.6434	919.078	20.1976	357.788
185	0.0975495	0.0366767	19.829	6.63881	0.0173419	20.9471	6.1022	3.5764	46.401	100.895	22.724	1.60142	206.187	75.757	4.38859	0.0481021	96.5215	14.6323	93.36	8.8588	154.407	188.654	44.7251	21.2965	9.08455	14.9502	30.0945	34.8415	0.423464	5.47051	0.917057	1.53147	5.23578	93.8732	8.10509	0.0848289	30.2702	0.139507	16.9259	1.7313	20.4318	37.405	7.51683	79.2355	21.451	62.1748	97.5182	11.6134	96.6894
186	0.0638365	0.0148283	14.3952	3.03537	0.00757108	21.47	2.28008	3.04274	14.5962	47.1949	13.9535	0.563148	125.607	72.3823	4.35907	0.0384144	62.1634	14.4206	84.9403	4.62116	88.2223	88.0425	25.788	18.4167	5.12412	16.2632	14.4884	21.072	0.137477	2.79035	0.806563	1.14186	4.13629	30.4431	4.38972	0.0254293	15.0352	0.0701634	9.1053	1.65457	8.54387	16.7884	8.58625	45.0532	14.7128	39.1264	45.5588	12.2542	39.7795
187	0.139093	0.0245585	36.3866	8.87783	0.0105552	30.5633	3.19967	4.72467	35.2643	76.7916	14.7322	1.56112	173.881	74.2167	9.18387	0.0748679	76.8294	14.1173	97.0576	7.01994	171.848	147.992	52.3931	18.7417	10.1013	12.4808	15.3542	32.4141	0.184964	3.81624	0.827587	2.24765	3.83137	130.057	6.98476	0.0442828	32	0.107211	13.12	1.51547	17.5849	37.5157	8.72987	87.9478	15.9726	37.4997	95.0615	16.8705	86.144
188	0.105997	0.0496107	38.1077	10.2576	0.0164576	27.5033	7.76599	5.62152	64.9778	88.4503	24.012	1.40399	190.019	86.2649	5.55505	0.0623459	117.648	13.1742	86.2695	10.7122	189.642	137.28	68.9496	20.0943	9.67471	14.6406	19.279	50.5068	0.297307	4.67481	0.847482	2.33883	5.03002	255.158	3.6573	0.170148	40.3933	0.190697	21.0932	1.63503	18.6283	68.9086	9.13221	108.156	22.3173	42.9262	158.388	13.0364	95.8433
189	0.0714948	0.0196983	14.1554	7.60702	0.00883349	31.0384	24.5153	6.02407	35.1634	66.3755	22.142	1.7399	144.754	60.4372	8.84299	0.0522481	130.975	10.9739	77.0536	13.1659	156.509	116.205	66.5902	19.6059	5.98714	14.1757	23.5807	46.9451	0.233981	4.91749	0.709612	1.84178	3.38777	113.695	7.31708	0.0557344	24.6213	0.109653	16.2488	0.765579	9.63018	57.8292	12.2995	62.1589	18.6459	53.7888	132.212	14.0341	69.2764
190	0.0522821	0.00954693	26.5295	2.33937	0.00791184	13.1424	1.45441	2.80187	21.8083	68.9513	14.1278	0.513285	103.275	72.7774	2.87512	0.0429989	69.2614	14.0223	74.2441	4.32286	63.7411	90.4005	41.4627	16.7651	6.58903	13.0555	10.8241	21.8841	0.197832	2.43404	0.861598	1.22315	4.67305	38.4349	3.48633	0.0284945	15.6545	0.0806384	10.5008	1.83704	8.92941	17.8583	8.01534	64.7891	15.0195	26.0528	71.7669	8.08543	50.1402
191	0.128146	0.0329998	30.3613	5.39826	0.0119249	27.3641	9.98158	4.07853	39.6089	60.385	24.8356	1.36013	140.648	77.2648	4.71847	0.0391288	97.5717	11.8892	81.3369	8.98818	91.5658	121.326	55.0708	19.9742	5.71283	14.1025	20.8607	46.2041	0.217044	4.92033	0.87386	1.33287	3.94625	179.955	4.26492	0.0814453	23.3915	0.198778	16.2178	0.651749	16.7628	55.9268	7.96576	84.5186	16.4951	66.6829	116.385	11.8692	69.6011
192	0.0967835	0.0142776	18.7289	4.65312	0.0077352	21.0883	8.05547	4.57718	35.7997	50.4375	22.0766	0.890521	144.444	59.4495	4.63131	0.0244213	68.8305	10.7389	84.054	7.16433	48.1836	107.473	39.1549	18.1171	4.022	13.2374	16.0855	39.2647	0.166509	3.17585	0.783664	1.33704	3.78659	124.45	2.29166	0.0483356	27.618	0.120448	13.1648	0.938054	13.0969	50.4573	4.472	76.5552	17.3009	44.7449	111.328	11.0497	74.749
193	0.0810691	0.0225566	19.5421	3.58266	0.00993426	31.863	5.47255	3.76539	23.4746	50.039	19.5498	1.08533	203.272	99.4554	5.63893	0.0371057	86.6775	13.2301	107.329	5.20485	76.0575	115.305	43.4718	21.1088	4.65033	14.9581	19.8882	37.7691	0.144301	3.59779	0.888392	1.43125	3.8276	120.356	3.80097	0.0392529	18.5509	0.0995754	12.68	0.683203	11.7839	35.1395	7.86437	58.9761	12.9367	71.662	83.6435	17.0378	54.4301
194	0.111108	0.0372261	28.9158	7.38348	0.0105373	29.3837	8.5458	4.10803	37.4547	70.7875	22.2448	1.60116	262.765	86.7253	5.80096	0.0394271	103.906	13.1633	94.8048	7.52843	164.698	138.016	57.9927	20.9106	6.88909	17.0082	14.6431	38.1837	0.186363	3.27817	0.86076	1.56021	3.51259	175.451	4.16193	0.0763416	24.1894	0.111629	16.5196	1.20966	17.47	49.5118	8.77751	64.24	17.8211	62.0007	103.039	14.5613	74.4048
195	0.0531809	0.0147691	16.2402	2.54085	0.0080822	21.8911	2.51428	2.86865	23.0866	37.8784	16.1701	0.607498	82.1595	68.7476	4.34559	0.027833	71.6359	12.7142	73.9087	3.94015	70.0578	93.7073	26.0693	17.1689	3.42078	12.9057	10.9172	30.3432	0.150595	2.43896	0.815293	1.27799	4.19906	65.838	3.04981	0.0320703	14.5703	0.122143	12.6758	1.95236	7.48316	23.0026	5.24462	55.7692	15.4108	37.6288	49.4845	12.2373	40.7176
196	0.0659292	0.00966303	16.113	3.26965	0.00510744	33.3515	14.4183	3.56084	21.3489	39.3688	20.5533	0.861584	150.427	51.7525	7.07117	0.0188833	64.4624	9.12226	81.3839	5.00298	85.1725	83.3837	37.5241	18.9567	2.72036	12.8574	18.0724	38.3606	0.128809	3.24486	0.694334	1.29037	2.76733	85.2701	2.68192	0.0275872	23.3746	0.124742	12.4282	0.543501	8.74191	73.4466	6.39363	55.4329	12.6801	58.7478	110.359	15.0017	59.3866
197	0.0585866	0.017554	12.8564	3.29166	0.00823873	23.8576	9.22571	3.92046	28.7115	57.1605	21.2929	1.29928	156.925	75.8701	5.93741	0.0376626	81.8941	13.4576	100.811	6.47389	51.2669	97.705	44.5223	20.7228	4.09519	15.4541	27.2226	32.8375	0.155087	4.32602	0.815857	1.06169	3.12009	56.8798	5.10808	0.0389804	20.9535	0.0932603	10.0461	1.48002	9.42445	26.1524	8.92779	58.1161	19.0755	49.9569	82.2135	12.7832	52.4443
198	0.0725671	0.0169689	15.0577	5.77118	0.00708257	22.5902	12.33	4.04033	45.1467	65.7498	23.8085	0.60572	142.952	54.3332	5.88918	0.0185315	64.2982	10.2147	83.098	6.81855	67.5842	95.3464	48.3612	17.4915	4.74576	13.4971	18.7572	52.2947	0.19819	3.40704	0.728855	1.48333	2.95744	95.911	2.69393	0.0507587	17.6127	0.0958828	20.0592	1.06514	15.0309	49.2646	5.67422	93.2832	18.4743	48.4686	68.4613	12.8494	81.8534
199	0.149816	0.141721	25.1834	10.0436	0.0315861	32.316	23.5681	8.45494	77.8074	150.977	32.6861	1.75373	116.642	46.7833	11.7062	0.0524393	220.127	9.32409	80.3396	36.4809	156.339	175.245	161.651	20.0582	20.294	13.0982	49.1416	162.15	0.421538	15.417	0.751976	1.4174	2.77727	226.736	7.88916	0.892558	40.2399	0.253686	27.8472	0.56836	14.9011	94.4889	15.9844	136.317	27.188	71.951	143.385	11.1891	98.0673
200	0.0820735	0.0541402	34.9034	7.45549	0.0131124	27.726	13.8956	5.01444	48.1344	100.485	20.0109	2.04952	256.356	83.0714	6.68736	0.0857357	138.256	17.0897	119.695	12.5984	95.0485	135.412	83.4656	22.043	9.8401	21.1477	23.5986	32.9464	0.149792	4.41021	0.774697	1.43974	3.84609	101.637	9.40415	0.140192	35.7905	0.111495	13.5771	2.82765	11.4958	31.8018	8.7181	71.4602	24.5417	37.2661	179.753	14.3108	98.4074
201	0.0593453	0.0126006	20.3057	3.23213	0.00603699	19.7863	3.61342	3.96392	27.3687	42.5804	16.6279	1.00502	157.515	81.2849	4.36838	0.0292114	61.3959	12.6436	95.3621	5.68318	64.6999	97.5096	38.6383	19.3681	3.64275	13.445	13.0515	18.3528	0.10552	2.28737	0.816903	0.969053	3.6464	51.2552	3.71092	0.0206454	20.4297	0.0662555	10.4824	1.3308	9.0676	20.6252	6.4086	55.3715	13.5061	40.9193	55.7668	13.2488	52.4868
202	0.0725574	0.0208419	18.7197	3.18064	0.00994634	24.9293	4.9725	4.59418	37.237	60.7146	20.7438	1.27194	137.803	80.3131	5.73615	0.0354562	91.4459	11.7724	88.3923	5.5054	54.6432	141.305	47.3648	19.1138	5.23462	10.8406	23.5952	49.3889	0.150081	3.35602	0.877444	1.07281	3.76048	78.0286	3.74856	0.0406984	20.9297	0.0991749	14.0522	0.886626	10.6298	29.399	8.12759	88.7204	12.9477	57.8631	109.666	16.8318	54.5307
203	0.425218	0.222581	155.528	42.1372	0.0391674	42.6906	5.00971	8.70209	63.8881	208.408	31.4047	6.00342	256.295	98.9596	9.67841	0.353928	139.488	15.5674	76.4119	13.6583	275.24	223.705	154.654	21.9808	36.1377	14.1778	71.331	229.94	0.917351	27.3644	0.925941	4.51996	5.83844	1326.8	29.611	0.398959	45.6713	0.351118	17.5125	0.863421	91.5925	90.0744	24.4147	84.2977	24.1776	76.4784	304.583	21.7464	249.234
204	0.0578401	0.0212025	26.6217	4.69319	0.00689678	29.7632	6.8508	4.32213	38.3375	70.1642	16.6702	0.964819	223.525	85.1441	8.15587	0.0511763	128.983	14.3069	110.403	7.88391	167.845	111.326	75.8805	19.3111	5.84004	14.4807	23.6749	37.0895	0.105997	3.33409	0.720216	1.45066	3.70339	75.8729	6.61711	0.0515482	27.8394	0.0633491	14.8093	1.67023	6.74219	39.4209	7.10704	70.0073	14.7631	34.7405	153.082	17.6448	75.7119
205	0.104495	0.0250006	28.1417	4.72463	0.00984732	24.5498	5.99501	4.2385	33.957	61.468	23.4714	1.28127	107.704	63.9937	5.54088	0.0350826	74.9514	10.3916	75.3567	6.43898	102.697	137.873	44.4258	19.0592	4.45065	9.3978	19.1917	49.0181	0.187422	4.6503	0.821986	1.23529	3.38185	152.873	3.2702	0.0541807	23.5448	0.162289	15.3775	0.724912	15.0696	52.1542	7.1555	79.7954	15.5195	57.4391	103.959	11.6349	70.5037
206	0.187509	0.0284292	61.996	7.85146	0.0106197	19.1111	4.0012	4.02766	30.3272	82.1812	17.3708	1.44379	150.578	88.2361	4.50729	0.0535653	102.979	13.6467	88.7673	9.60038	106.251	147.652	40.7179	18.489	4.47634	12.2694	16.7799	38.7078	0.205031	3.53448	0.934505	1.85559	4.97142	228.568	7.85122	0.0450546	15.8148	0.172378	12.0067	0.6505	28.2396	37.5958	7.12088	51.2305	14.7241	50.1981	111.519	13.997	73.7325
207	0.206795	0.0261463	84.5109	10.6365	0.0123764	12.4286	3.68691	3.08484	27.5869	172.801	43.6575	3.02151	176.43	94.4403	5.13201	0.230788	130.202	13.8162	71.563	4.07832	166.654	128.211	86.6339	22.7763	6.55794	11.8598	33.5333	73.9088	0.238834	7.94729	0.880194	2.923	5.29862	931.51	22.8963	0.0499321	24.0871	0.138401	8.55458	0.328001	28.6831	72.5509	9.17432	67.0281	23.4075	103.27	217.306	10.0743	184.387
208	0.117917	0.0368363	31.0022	7.24693	0.0125216	21.4574	6.05802	3.80325	48.8638	104.656	23	1.72892	234.283	85.3487	4.97224	0.0739506	92.9717	14.3154	98.6623	12.3674	92.9825	105.892	85.1196	20.9774	7.19963	20.5238	15.4657	29.3757	0.200607	3.4286	0.876203	2.67935	3.64601	195.772	8.16787	0.117143	16.825	0.0966264	17.3635	1.43637	19.8788	38.7066	8.39898	64.6034	17.797	44.3626	97.3821	13.9082	82.6248
209	0.117431	0.021007	37.0549	3.98537	0.00883459	21.7684	5.30404	3.91261	23.6175	75.2402	17.0231	1.04703	154.183	92.2437	4.57864	0.0441067	111.266	13.1054	91.1116	7.0842	97.4736	140.088	52.3916	19.1245	4.45554	11.7875	15.8561	27.9265	0.136104	2.89782	0.847027	1.39383	4.2199	179.063	5.45624	0.0495636	19.2703	0.0946463	11.6091	0.626707	14.2543	37.4754	7.31875	48.4306	13.0354	52.2659	99.5631	12.4146	63.0307
210	0.058486	0.0118624	14.2039	3.39562	0.00661555	24.8652	14.6273	4.51878	37.5586	60.5659	19.7384	0.88614	262.444	69.3509	6.29573	0.0352192	57.2043	12.0402	98.0837	11.7236	63.6949	82.0855	51.2414	18.8455	3.36344	17.7611	15.2025	26.8771	0.148218	3.44423	0.730967	1.94239	4.04031	64.3412	5.13721	0.0424429	22.303	0.0741868	12.5478	0.962863	6.8318	45.2544	6.58248	69.9002	14.9145	41.297	96.2876	15.0331	60.8643
211	0.212884	0.106866	76.4816	11.6284	0.021056	56.5145	22.9069	8.35897	62.0793	207.236	27.0852	3.1087	290.552	85.5608	17.6338	0.114291	172.908	14.9414	129.035	29.385	239.85	201.497	200.122	25.3464	21.2357	15.3866	23.3998	47.4038	0.284846	5.7759	0.737176	2.35676	4.62801	253.582	10.2919	0.399797	49.1265	0.18448	32.7803	0.951123	31.2155	64.57	11.1576	118.042	23.0131	61.2861	321.646	18.9406	158.433
212	0.0621663	0.0231926	19.5823	6.40127	0.00801573	28.4111	17.1703	4.1818	28.8208	80.6111	27.4381	1.47415	162.97	76.7072	5.86763	0.0494312	137.547	12.3762	88.2358	6.10922	158.09	115.31	73.5428	22.7029	7.73824	16.1415	26.0812	64.1787	0.28313	5.80329	0.813941	2.4897	3.20277	102.864	5.67755	0.0503379	25.6035	0.168298	13.5969	0.964422	10.3848	56.3686	14.2843	67.6805	24.846	73.8195	125.111	12.2171	96.1182
213	0.0847814	0.0293029	31.1139	5.20334	0.00997069	24.3431	5.69128	3.94838	33.6593	99.7104	23.7473	0.894792	147.976	65.7133	5.9252	0.048602	85.5321	14.4963	91.8953	8.13609	109.183	79.9617	73.2082	20.8534	5.62326	17.852	17.3925	29.1003	0.256839	3.64122	0.721046	1.53697	3.66955	134.354	3.98238	0.08927	30.9571	0.120608	10.2696	2.86734	16.8537	44.3342	7.37963	74.7901	28.0802	35.0262	165.612	10.5832	89.8737
214	0.100061	0.0206303	26.7189	5.34106	0.00922068	24.7086	5.97895	4.26133	35.9619	42.3216	19.2422	0.687295	111.822	54.5685	4.4682	0.0200217	61.5047	10.1078	76.4386	5.46268	97.3715	106.248	33.7007	16.5504	3.27145	11.7989	16.6976	50.4225	0.153047	3.09185	0.82	0.97945	4.22445	126.979	1.77699	0.0432563	20.8814	0.143245	14.0046	1.27077	14.0673	54.1892	5.21546	74.1618	13.809	45.563	101.547	13.5104	59.4853
215	0.0570659	0.0307182	15.7684	5.86795	0.0133596	29.826	3.824	4.52255	28.6246	75.2174	16.9169	1.56786	147.326	80.8775	6.49462	0.053495	118.992	12.4418	94.8205	7.07076	166.201	165.779	68.5697	19.1858	6.72547	8.76352	32.5911	56.2654	0.247699	5.32518	0.880867	1.8046	4.15058	212.456	7.79194	0.0485723	19.1286	0.0998929	13.9387	0.573561	9.04554	35.8592	13.3582	63.6157	10.4364	64.7598	103.138	16.4633	57.3196
216	0.0715806	0.0170613	16.9644	4.50553	0.00889347	22.9335	5.03768	3.74874	27.6999	57.9668	16.8268	1.07705	145.323	70.1635	6.25502	0.0333867	86.5148	10.9372	83.5017	5.94308	80.1887	105.637	44.6331	17.2593	5.04541	11.3897	27.5122	45.9706	0.233093	4.7736	0.834484	1.39729	4.14075	101.773	5.95218	0.0401361	16.6168	0.112459	13.3003	0.823088	11.7532	46.0758	8.74209	63.8788	12.4483	49.7465	68.4762	17.4774	64.3337
217	0.101118	0.0217056	38.3505	4.92087	0.0112419	19.8857	2.04903	3.55132	34.1511	77.6184	17.0521	1.00954	142.902	74.058	5.46415	0.0462549	80.3263	11.6032	77.0985	5.23283	38.3809	126.758	37.3689	16.9013	8.25915	9.37474	29.8151	43.1606	0.23218	4.28986	0.913657	2.48142	4.67997	160.987	5.71902	0.0413611	24.596	0.126675	9.76313	0.88736	17.7214	56.5268	8.52695	69.2045	11.9709	44.098	134.807	12.7991	84.8177
218	0.0857945	0.0124257	24.7783	3.57606	0.00721377	24.2197	9.15736	4.11762	39.6001	67.65	20.1986	0.59337	110.991	64.2549	5.07942	0.0278511	59.413	11.1426	87.6996	5.49227	63.3584	104.469	61.2422	17.7771	4.9437	10.905	19.4807	26.7566	0.200343	3.65364	0.757483	1.32787	3.73365	59.1793	2.08384	0.0369822	18.6659	0.11965	14.3653	1.04779	15.4365	47.0224	6.39672	82.4412	12.9325	38.7189	114.822	12.1429	77.2723
219	0.173379	0.0404218	45.4142	9.70038	0.0137095	24.3292	12.4719	6.22104	43.2022	75.7094	21.8351	1.5256	113.912	57.6891	5.238	0.0506628	90.8352	11.2946	81.3644	11.9799	97.5164	177.177	57.9164	18.4413	6.37308	12.3479	27.3458	57.4078	0.237219	4.72345	0.786295	1.71691	5.28431	235.758	3.94362	0.0984544	32.9561	0.209277	15.5542	1.50013	23.5109	69.1947	6.54505	84.7412	21.485	41.7302	190.915	12.1643	94.5393
220	0.0989619	0.0164337	17.3118	4.42725	0.00763485	17.2582	3.69442	3.92426	22.2454	47.377	20.7875	0.825531	82.1706	49.4684	4.36147	0.0386334	72.6549	10.9549	77.4564	4.04882	102.62	120.398	31.4011	17.3312	3.67802	9.41613	17.5956	52.733	0.181609	4.28332	0.787802	1.38365	3.4893	81.3182	3.31644	0.0286834	21.9596	0.109239	11.454	1.10348	15.9971	41.0327	6.75451	65.3311	14.7481	47.6458	96.6932	9.23496	79.0667
221	0.146787	0.0585619	42.67	19.1308	0.0223046	38.1791	8.90076	6.96748	76.7269	143.234	21.8244	1.4996	175.159	60.9104	12.6397	0.104835	111.6	12.8399	90.165	19.2136	253.022	148.047	124.405	19.7107	15.7856	14.6367	27.4754	68.6997	0.346271	6.58219	0.753311	1.81078	4.59234	200.394	7.30715	0.257552	42.6029	0.156898	25.5631	1.98153	26.4917	96.0278	9.8605	126.812	22.0623	41.5405	159.296	16.8316	138.252
222	0.168905	0.059445	48.3284	11.9195	0.013059	32.3878	11.6002	4.70171	46.9131	85.7972	29.9005	1.64765	226.374	82.6546	7.09691	0.0632032	98.301	14.7604	102.131	11.9967	174.396	146.466	59.371	21.1231	8.30087	20.5659	20.5374	44.6514	0.205968	4.53138	0.895969	2.46788	4.99879	182.056	6.33077	0.112141	29.6016	0.219308	20.1624	1.50245	24.9709	58.2718	8.3889	78.6675	24.1256	57.1898	118.104	15.2741	101.327
223	0.0802536	0.0353311	23.4986	4.7337	0.0103951	29.6074	6.50822	4.15302	39.9796	60.3168	19.8699	1.36762	155.828	67.4386	6.42596	0.052075	76.0733	12.6584	87.8986	8.75492	107.98	114.52	52.7569	20.0555	4.97457	14.6062	16.1016	33.258	0.152047	4.31369	0.774062	1.52914	3.60214	109.734	6.14815	0.0721126	23.9773	0.130423	13.681	1.65482	10.6962	35.1938	7.9578	65.8179	18.0818	42.5326	140.726	12.7928	72.681
224	0.0772369	0.0199178	16.9507	4.22766	0.00852285	37.8411	16.3071	3.8202	23.2917	68.3178	21.0933	0.769471	178.739	64.887	8.89052	0.0255026	96.2535	10.7845	91.6618	7.31817	83.1511	90.4665	74.0093	20.401	5.43145	15.2395	20.7089	31.6071	0.149109	4.08951	0.693263	1.13647	2.63524	86.5564	3.19839	0.0609091	30.9223	0.0834969	12.5886	0.537087	8.45716	44.084	9.01249	58.5971	15.5192	55.0995	110.523	13.8089	54.7134
225	0.109195	0.0412643	26.8419	9.55375	0.0149615	23.0129	5.24831	4.07629	47.7644	76.9686	22.2056	1.57192	134.947	56.5259	5.74585	0.0339073	87.7611	10.2389	81.4491	8.06986	88.9677	156.806	40.2024	18.1878	4.26735	11.2463	28.2833	63.9853	0.229732	5.21265	0.86677	1.1078	3.6377	177.192	3.80585	0.0807652	19.7778	0.206651	14.8599	1.37731	16.8618	45.895	6.50354	100.616	16.1113	53.5744	116.205	15.6587	84.0107
226	0.0922175	0.0170626	26.9931	3.48542	0.0101141	26.1715	3.11701	3.94065	29.1852	37.3669	21.1417	0.822575	152.661	77.2305	4.44528	0.0213159	65.5689	10.2814	72.2507	5.44183	62.426	100.038	31.7879	16.777	2.90086	11.5242	19.4896	50.6325	0.219843	4.08188	0.99314	0.927138	3.88598	150.737	2.13358	0.0457874	16.3023	0.15633	12.7771	0.510667	11.7555	55.081	7.10007	61.9007	14.0525	58.8311	87.6399	14.2282	47.89
227	0.164213	0.0258606	53.274	12.2438	0.0136301	24.5867	7.49795	5.98118	65.1582	60.8207	30.2024	1.08232	278.089	99.0465	3.7351	0.0287907	82.4918	12.4375	78.6185	6.87627	129.432	97.8204	51.9218	17.7097	5.42077	15.444	17.7561	81.5403	0.265438	3.69397	0.947395	1.39313	4.15354	482.416	2.08462	0.0757247	31.2221	0.231575	20.6531	0.735915	23.4645	132.212	6.7159	111.479	17.8352	63.1177	119.384	13.5268	89.1474
228	0.0809001	0.019631	26.5473	4.2746	0.00830696	17.3605	5.32948	3.77325	39.7332	82.2142	17.7818	0.576594	120.732	54.5106	4.84222	0.0422531	51.4815	12.7356	89.4935	5.83749	75.2092	104.628	53.2572	18.4478	5.6013	13.4446	11.6965	18.0483	0.134635	2.31748	0.711865	0.973705	3.95224	61.8517	2.57002	0.0482652	28.6348	0.0793116	12.9005	3.32313	10.059	26.163	5.70426	93.0553	19.5382	24.1804	100.693	9.62866	79.932
229	0.0670147	0.0189628	16.6363	3.77197	0.0106127	31.8342	4.41208	4.3045	30.5007	60.2046	19.6114	0.930973	219.353	106.41	7.15634	0.0381248	86.5559	14.4024	87.8552	8.20009	43.8922	105.539	39.4438	20.5967	6.0087	17.4803	22.6424	25.9196	0.257244	4.4531	0.852665	1.52932	4.67839	71.1236	5.52734	0.0538	20.8966	0.0799759	10.0868	1.17519	10.4047	28.229	9.79358	61.3317	16.9989	47.7786	81.4309	15.7232	57.2619
230	0.184219	0.0359821	42.8998	7.27531	0.0166804	21.2617	16.6684	4.92895	30.8862	102.287	20.5327	1.89794	278.851	109.076	7.74101	0.124372	86.5892	19.2484	107.692	8.95472	101.404	116.318	49.442	22.6204	16.716	18.8666	26.8782	44.9718	0.161326	4.3728	0.818793	3.54172	6.94783	190.26	14.2564	0.0805161	42.1894	0.0623578	8.43254	1.80603	29.6855	34.1107	8.54144	55.3998	25.1649	39.0291	157.895	13.9382	107.24
231	0.0589355	0.0138359	16.6725	3.71769	0.00801814	22.1651	6.82199	3.63672	29.0859	34.7301	15.0586	0.499141	81.6188	41.1078	4.43483	0.0144948	44.8061	9.10649	69.421	4.30624	33.0822	78.1042	22.8584	15.6794	2.55529	10.8839	12.1461	27.9499	0.131157	2.2308	0.706493	1.13585	3.49899	78.083	1.01893	0.0379298	16.1474	0.0686253	13.0854	1.81288	7.83888	29.1405	4.60363	65.0578	10.5021	35.196	60.3194	10.777	50.2166
232	0.289895	0.0455832	40.2289	7.79891	0.0292685	21.3465	15.7607	4.1118	48.8711	130.802	23.0382	2.35881	291.682	156.067	6.33133	0.248157	146.368	24.4017	104.286	8.03266	132.888	233.559	56.4649	23.3231	33.9583	19.0853	52.7821	63.6485	0.475667	9.2294	1.02744	6.51559	11.5016	164.105	36.831	0.142742	44.6904	0.194971	12.4739	1.61806	35.4361	29.0787	13.4627	77.9703	24.7506	49.6062	117.587	13.6125	104.481
233	0.132818	0.022336	35.3776	6.15501	0.0120343	25.4311	5.56012	4.15093	30.364	49.1615	18.7438	1.18551	122.005	70.5486	4.27363	0.0279665	63.5919	10.557	71.7706	7.0327	70.1054	107.488	36.7906	17.4498	4.31375	11.6302	20.1682	44.4812	0.21894	4.27582	0.897921	1.23875	4.0777	144.399	2.59694	0.0502654	21.6704	0.196141	14.3434	0.808723	16.4792	50.3783	8.9096	74.754	14.1505	54.2838	83.6849	13.8944	51.9935
234	0.162014	0.0470639	42.1951	7.98695	0.0125783	33.4445	21.9542	4.08917	44.8661	88.4737	23.106	1.86601	230.616	82.708	6.79357	0.0498389	122.546	14.6633	106.345	12.784	189.438	122.634	96.3468	21.964	9.23108	20.6813	19.7897	43.9732	0.251657	3.78026	0.763445	1.14399	3.74112	161.752	6.55758	0.142412	34.0383	0.151812	16.3787	1.35107	19.3872	61.7918	8.71492	73.8866	20.5018	55.0387	169.017	13.4366	100.586
235	0.144372	0.0243751	39.3678	5.78299	0.0116541	33.1036	10.3199	4.43419	40.8145	44.9043	19.9499	1.31538	168.484	73.7823	5.74315	0.0320461	97.1505	9.77149	81.7034	7.8658	73.0191	117.454	46.9774	18.1449	4.90651	10.5153	19.6556	52.8923	0.177901	3.84081	0.869279	1.11089	3.73129	197.642	3.97012	0.060214	25.7386	0.157601	15.6835	0.421399	17.064	65.993	6.90839	69.4028	10.2608	69.9476	137.421	15.9526	64.5786
236	0.138698	0.0301656	50.4286	8.74189	0.0111569	32.3461	15.1524	5.8762	57.0439	99.0122	29.6425	0.947533	175.632	62.3118	6.89556	0.0457899	93.5056	11.8457	90.2239	9.86321	103.719	99.5539	88.1786	21.1309	4.89907	16.5618	18.3109	46.5025	0.178069	3.55497	0.803893	1.78463	3.58546	233.044	2.96396	0.112543	32.0382	0.238146	18.3668	1.24931	23.8688	64.4812	6.41873	104.745	22.2077	61.8317	188.147	11.2074	139.242
237	0.0866113	0.0175049	21.447	4.70319	0.00852667	27.8645	5.66406	4.36439	23.944	33.9045	17.6985	0.770056	145.307	72.7238	5.55257	0.0213485	92.6087	11.3952	85.3099	5.72292	54.2756	95.6616	38.9845	18.0351	2.31342	12.9165	23.5647	39.5862	0.148155	3.47574	0.797194	0.939863	3.46924	117.068	3.42857	0.0361569	20.3609	0.11599	9.99138	0.74705	9.94234	41.3011	6.66322	56.8775	11.3082	51.6733	83.3699	14.1328	40.667
238	0.0741761	0.00781994	26.3572	1.77061	0.00960087	12.5431	0.43603	2.95628	11.9085	37.4817	11.9123	0.520201	45.1758	56.527	2.15053	0.0127463	34.8991	7.76954	50.5776	2.49496	44.0743	91.1803	16.2059	13.8132	1.40617	3.74268	12.3128	44.3789	0.243811	3.17357	0.921485	1.07333	3.37509	246.551	0.961306	0.0142408	9.33457	0.121705	7.16781	0.121773	9.64205	47.3092	6.06008	62.9289	5.52997	57.3947	59.2779	9.69012	31.9494
239	0.101269	0.0403465	23.0738	7.8726	0.0135339	32.2892	8.12205	4.72119	52.9614	67.4738	22.0442	1.05158	210.227	74.3525	6.4246	0.0387856	80.7569	13.5168	98.0167	7.48684	97.5177	130.216	57.9329	19.019	8.12683	17.1236	28.059	49.9925	0.391885	6.0402	0.862751	1.52043	4.44696	165.91	4.17091	0.0859677	25.9392	0.185631	17.9949	1.59722	16.0869	52.003	7.72523	90.8861	16.8465	54.4001	92.7031	13.7659	83.7967
240	0.0916993	0.0233777	28.8065	5.75118	0.00864703	27.1508	12.2604	4.93295	39.0964	69.5695	22.0498	0.711002	140.091	57.4385	6.01052	0.0253744	77.4193	11.2764	85.2405	8.14812	90.4242	89.7101	73.3323	18.3367	5.51862	17.6785	16.5167	42.7738	0.160863	3.44151	0.713129	1.6037	3.89428	110.862	1.85881	0.0647734	34.5223	0.141978	15.7206	1.92152	11.3397	63.5779	6.30442	105.115	19.7831	37.7893	151.855	12.0928	73.6969
241	0.101301	0.022354	35.6249	6.33128	0.00811641	19.0976	19.675	5.07365	67.0588	55.2174	32.5398	1.17505	254.825	95.4697	3.32473	0.0279514	112.589	13.9874	104.043	9.03235	120.898	80.8117	85.2431	20.087	5.17008	23.6482	26.3079	71.6534	0.266383	3.21727	0.875838	1.25111	4.23567	212.834	2.36951	0.0601447	29.7388	0.214124	25.2759	0.732125	13.3122	121.597	6.46028	109.294	21.3147	62.1633	137.613	10.15	93.4409
242	0.0874316	0.0283832	20.7564	4.85021	0.0145148	19.6628	2.90169	4.53474	34.032	74.3544	12.9219	1.1343	125.269	70.8007	4.96496	0.0403712	80.0943	12.3942	86.7758	9.84153	98.4232	127.718	53.3037	16.831	6.06205	10.5564	14.2628	44.5761	0.284264	3.9155	0.803609	1.72505	5.08831	148.731	4.14785	0.076555	18.0779	0.113777	12.5254	1.11791	13.519	35.4647	5.92428	64.0314	11.3459	42.0811	60.7055	11.2369	82.8208
243	0.236322	0.0633133	45.4741	7.16404	0.0193925	23.9658	5.67971	7.33437	51.3802	139.907	21.9172	2.31948	187.096	70.967	8.26753	0.0955536	122.63	13.946	101.414	14.5998	114.573	161.547	98.875	21.3267	12.4329	12.6815	20.5564	63.8195	0.233363	7.59042	0.789882	2.11718	3.98346	223.84	9.29291	0.164818	36.0824	0.100224	16.7184	1.91847	41.7865	70.2776	10.0681	115.02	18.6378	47.6727	118.392	9.81839	127.123
244	0.135742	0.0238579	31.5024	5.60468	0.00956441	24.7187	4.07419	3.18057	27.1417	85.6861	23.8649	2.23768	132.987	87.732	6.30733	0.0485626	95.5554	12.3292	87.6022	6.13936	75.3983	184.925	65.0173	19.7434	7.31339	10.691	18.8031	53.5588	0.191824	3.60061	0.884314	1.7347	4.43513	229.937	7.51445	0.0395895	21.7687	0.139646	13.5659	0.650375	24.675	47.4676	6.09889	81.588	14.5362	65.6476	104.178	16.3974	102.807
245	0.0617533	0.0229739	16.8996	5.96376	0.0106267	31.5542	6.75338	5.36685	56.2665	46.5344	24.0757	0.63527	98.5611	41.6178	5.66484	0.0228211	66.2832	9.5623	79.3031	7.51046	91.9542	95.2309	56.463	17.6708	2.61653	14.1206	22.3882	59.3003	0.220358	5.72443	0.731258	1.13802	3.03221	83.8415	2.84636	0.0866852	28.1248	0.182946	21.717	1.40731	8.80317	60.3158	5.63771	104.503	18.634	42.9045	89.2617	14.4345	69.6214
246	0.0543333	0.0166026	13.5191	2.62624	0.00776866	29.7548	6.68213	4.14588	24.4752	37.6302	15.3697	0.987088	110.94	57.9976	6.25547	0.027016	98.4555	9.11086	76.7514	5.78089	82.8877	129.832	31.95	17.0659	3.87279	8.06567	32.2508	56.6466	0.21021	5.34946	0.780757	1.33896	3.81475	97.7999	3.65242	0.0495037	18.4354	0.0999795	12.6443	0.443148	6.20793	48.5417	9.33092	52.1514	8.20486	52.2882	118.936	14.437	44.8438
247	0.10076	0.0556739	31.4331	10.9321	0.0254998	32.3337	4.49842	5.53975	64.3772	142.814	24.5314	2.44083	338.092	76.7327	9.28554	0.120519	118.886	15.8237	96.5229	15.9785	187.615	177.824	88.5469	21.0005	21.9427	15.4927	47.8669	47.0198	0.559209	11.2481	0.866131	4.19855	5.11017	329.21	9.59494	0.422972	57.1577	0.170585	19.4582	1.84386	20.9318	79.849	10.206	114.023	23.5694	49.4818	137.916	13.7498	125.984
248	0.0592925	0.0382675	38.0276	6.41363	0.0171646	20.2737	8.70763	5.38581	92.5824	65.7961	39.0392	1.42981	465.256	178.704	3.38952	0.059949	136.658	19.0025	105.939	8.01183	228.239	94.3544	100.139	20.235	8.30093	22.0689	54.6349	106.473	0.604847	6.08755	1.24047	1.17897	5.49367	454.429	4.23861	0.111401	28.7533	0.266995	29.8298	0.471639	8.54195	106.746	11.0855	127.493	22.9004	77.992	126.907	12.2339	88.0217
249	0.0428923	0.0125086	15.8406	2.63341	0.00686174	27.4255	3.88446	3.37471	25.5372	38.185	15.2323	0.600301	150.852	83.6382	4.92666	0.0196746	49.7067	13.5061	96.2854	4.38005	66.2495	68.8144	39.6172	18.0255	1.80704	16.0933	12.4254	23.9679	0.107948	2.32671	0.807653	0.441805	2.88305	55.104	2.4222	0.0352985	16.3278	0.0875027	9.72897	1.48459	5.74315	27.3678	4.46727	59.4441	12.7838	40.5796	62.2127	15.8876	37.7232
250	0.233105	0.0337979	51.4269	8.59478	0.0181973	27.9037	7.89942	5.45039	37.4403	92.3274	24.6553	1.76577	151.396	67.6152	5.68291	0.0456378	97.9176	11.8285	83.61	10	167.308	166.028	54.2318	19.1435	9.78888	12.7548	27.1622	75.1702	0.330072	5.68989	0.906988	2.30669	4.26851	354.737	3.54818	0.129417	28.8641	0.225582	16.9978	0.783262	38.9808	110.599	8.85965	97.731	16.9918	72.1152	125.821	11.026	118.242
251	0.0977145	0.0420176	26.5963	5.33943	0.0104661	41.8962	10.6832	4.10798	36.4864	54.3192	23.1521	0.955963	206.485	87.0981	9.30932	0.0228489	65.6485	12.1352	104.306	7.63912	70.9536	118.666	53.7924	19.5905	4.25838	18.6908	19.9192	29.954	0.119354	3.54825	0.773006	1.63521	3.38029	139.234	4.0516	0.0831923	23.8624	0.0963008	17.395	0.741391	11.9634	69.7037	6.02758	65.3263	14.1711	59.8798	114.451	20.2019	54.0211
252	0.0359287	0.0123893	7.50041	7.9248	0.00495614	44.9553	13.4047	6.19629	49.5576	74.2643	16.8008	0.642185	392.193	60.4562	17.1017	0.0960631	68.8184	17.1732	116.962	9.6619	861.501	77.4815	82.5936	18.9876	9.88423	21.3326	23.2954	37.4111	0.262368	5.74271	0.701413	2.38751	4.77359	33.9659	23.5994	0.046954	26.9882	0.0608974	14.6814	2.33856	5.65937	58.471	10.9428	66.5535	20.8358	29.8291	71.811	29.4412	90.5668
253	0.112955	0.0203578	21.9226	6.18878	0.0105652	23.9204	6.05294	4.6818	37.3804	64.4232	19.3907	1.48715	111.853	55.7496	7.27996	0.0388324	68.64	10.091	74.2712	6.5779	73.8065	138.73	44.4453	17.6442	6.57555	9.18118	20.1389	55.1702	0.23576	5.27161	0.797955	1.63947	3.62758	203.504	5.305	0.0565497	32.9936	0.165198	11.3977	1.10655	16.173	66.6154	6.52945	94.8272	18.1221	45.6024	115.623	13.7902	87.5398
254	0.0510367	0.0143754	11.9732	3.47887	0.00686565	34.3758	9.77088	3.74205	28.3251	41.2213	19.3903	0.586198	127.578	60.2041	8.07378	0.0237688	64.6236	10.2568	76.1995	6.07418	125.66	92.4796	41.6762	18.1219	3.57285	14.3342	17.2822	29.7365	0.132463	3.62718	0.725604	1.40836	2.97612	73.708	2.70741	0.0411101	20.1517	0.0939085	14.2924	0.779337	6.41291	44.8055	7.11946	67.2208	13.2749	50.647	76.6037	17.8587	53.2086
255	0.0912085	0.0235282	24.1621	6.01542	0.0106767	16.7419	4.12695	4.55905	42.005	79.9866	16.9038	1.30133	110.856	68.5516	5.38224	0.0649236	103.898	11.1162	78.7593	8.29013	79.7185	152.126	50.9833	19.7275	9.2226	11.0792	16.9578	29.6949	0.211927	3.31306	0.782962	1.48981	3.90604	161.696	6.18388	0.0615774	23.2677	0.116507	14.9206	1.14242	15.5503	28.9239	6.86076	80.5923	16.2464	45.0245	111.801	10.0678	88.4565
256	0.176959	0.0788561	40.3392	6.8257	0.0327241	36.2229	7.15879	5.53877	74.0041	103.744	14.0257	2.18181	141.074	84.4958	13.2994	0.0957521	148.897	12.7054	88.1649	13.5561	205.766	393.086	81.7508	19.8337	27.8622	9.75378	28.534	59.8527	0.379051	7.34395	0.858031	2.2214	8.28307	344.006	13.8543	0.22269	47.7134	0.20639	24.9155	1.09208	27.4219	79.9339	8.08125	134.471	13.2833	55.821	168.702	19.4732	125.291
257	0.214021	0.0476033	39.7297	9.71936	0.0113291	35.866	11.8125	4.94315	38.3025	96.4748	20.9608	1.38797	262.439	86.2823	8.8189	0.0734039	95.9217	14.6495	109.374	9.2773	176.429	137.708	70.8283	20.9876	10.8832	19.4771	19.1719	44.23	0.179836	4.44348	0.837997	1.95108	4.32563	163.797	5.96252	0.093777	30.0627	0.129512	16.516	1.46774	27.599	55.4174	9.70416	68.8559	18.4519	54.8437	139.923	16.2419	132.869
258	0.0332171	0.0104171	7.16647	1.74671	0.00617391	16.5195	3.31796	3.19056	17.3968	28.0859	18.6338	0.761869	99.2354	62.1407	3.72247	0.0233553	52.3955	11.8989	79.5793	3.96973	57.9942	65.6417	17.2433	19.1237	2.06179	12.9759	19.288	35.682	0.160242	3.83344	0.846276	1.22514	2.64675	46.4721	3.92049	0.0246488	12.6667	0.0783067	7.96426	1.32418	4.87216	19.5858	10.2007	41.2811	15.5109	53.6748	39.4368	8.45708	26.858
259	0.0516064	0.00845567	14.8088	2.17672	0.00716735	16.3752	3.24048	3.23621	34.3576	51.3367	13.11	0.596553	70.4636	49.8139	4.19249	0.0386271	54.1328	12.5282	76.8915	4.51979	50.3156	91.7963	35.3241	16.5941	4.00775	12.4543	15.5281	19.9612	0.150924	2.86016	0.727563	1.26522	3.78408	32.5585	3.72002	0.0279716	16.3095	0.0922821	11.8262	2.74215	9.95682	18.9102	7.74808	85.6231	12.9107	23.3334	60.9148	9.11649	47.2813
260	0.0948138	0.0174829	18.0887	3.02837	0.00974303	23.7939	6.76651	3.85944	28.7165	54.9823	19.3644	0.740722	169.779	69.5278	3.66439	0.0255236	71.9554	10.5832	84.1678	4.37061	84.3154	119.435	37.0701	17.1134	3.37575	11.2183	21.2724	48.9694	0.214493	4.80442	0.943566	0.662016	3.3035	148.88	4.2607	0.0381017	13.8362	0.136555	10.8156	0.488583	14.847	51.4348	7.34962	57.5083	11.6313	67.2029	89.1829	12.1251	60.7411
261	0.102583	0.0348149	38.7354	7.36628	0.0133086	21.0487	6.18697	4.44749	45.3961	179.084	25.0522	1.86036	241.17	140	7.1128	0.0760926	164.452	16.7655	99.2444	10.46	152.501	174.17	80.312	22.4103	16.1566	15.6387	16.0749	38.7295	0.223954	2.66185	0.942986	3.33084	5.45475	334.685	5.90529	0.0623647	24.9702	0.11675	18.638	0.851955	18.4071	63.3377	10.1604	108.713	22.2258	70.6296	118.812	16.0985	122.934
262	0.0980403	0.018725	28.1	4.13832	0.00921075	18.517	3.95276	3.37176	33.0943	43.5401	19.1739	0.711625	77.1644	46.8777	3.31976	0.02509	55.009	9.32187	65.4286	4.63146	54.7485	80.7725	27.9709	15.5615	2.64041	10.8155	13.7162	58.74	0.1873	3.16136	0.819908	1.07637	3.91029	110.143	2.94287	0.0470385	13.0561	0.181318	12.6105	1.27701	13.0504	42.549	6.91959	61.963	13.5226	43.0406	72.9034	9.59068	52.3489
263	0.0656403	0.0139368	10.7562	3.47407	0.00848049	18.6029	5.64343	4.41821	23.7547	43.3821	14.8268	0.847593	91.4976	58.8309	4.68474	0.045473	70.7299	11.5856	73.5586	5.18467	102.175	110.441	28.6194	17.2143	5.0315	10.1911	15.4692	29.2179	0.176761	3.56277	0.762204	1.42183	4.09345	58.6081	6.43426	0.0338714	19.9894	0.0715873	11.6554	1.50147	10.5367	27.1667	9.26257	51.6022	15.2345	34.6954	52.2183	10.1198	44.3849
264	0.0506491	0.0238486	20.5078	4.99937	0.011476	47.4882	2.31307	3.27043	26.8133	59.2753	11.7207	1.08786	245.598	132.085	10.5739	0.0400985	75.3031	15.3297	95.4272	7.28405	124.746	82.7801	63.3656	18.5624	7.14274	15.6245	12.3664	30.5769	0.13393	2.24734	0.888512	1.97046	4.36015	97.8233	6.29742	0.0480101	24.4009	0.0881565	14.2262	0.802462	6.04313	24.8785	9.99053	62.9077	11.3353	52.1094	43.7579	33.6305	41.7783
265	0.415319	0.0476467	178.83	17.7897	0.028061	21.2329	7.4027	4.66773	33.1102	241.499	46.6191	4.01521	225.422	106.842	7.10455	0.305515	185.065	13.9678	80.2994	5.94837	168.582	178.713	140.041	25.3106	13.1604	12.6286	55.7821	102.724	0.408146	14.5349	0.958372	4.27498	5.98886	1928.85	23.0949	0.170123	41.244	0.268121	12.7279	0.183278	61.828	84.4315	11.9841	77.2927	24.0018	135.426	293.617	13.4272	201.275
266	0.0530788	0.0183069	12.1105	3.41244	0.00643037	37.7024	15.8882	5.84946	36.5642	50.508	18.7455	0.735394	244.847	58.6033	9.41894	0.0296457	59.4661	11.1928	104.37	7.19135	94.2573	79.1156	64.5441	19.3253	4.24496	14.7324	17.4271	26.9551	0.126204	3.21928	0.666029	1.27389	2.72551	44.2649	2.68826	0.0536137	26.7314	0.056206	14.2649	1.10903	6.76135	40.8748	6.62975	80.2822	13.4681	39.8576	100.718	19.4121	58.0936
267	0.0981154	0.0231198	21.4184	6.05205	0.0104144	32.1081	12.5493	4.03834	30.9178	57.9643	18.447	1.38271	169.273	93.9977	6.39793	0.0427242	110.904	12.6036	85.6634	6.78887	91.9421	128.527	46.9821	19.0892	8.08477	12.8758	27.8401	56.8626	0.241092	5.41938	0.873149	1.49294	4.40037	129.622	6.36757	0.0487458	22.0774	0.124625	15.2783	0.695898	15.4998	48.9815	9.65608	65.108	14.6886	61.3771	94.5038	18.1885	67.5695
268	0.0926096	0.0256089	26.0061	4.50304	0.00859771	30.4758	6.99823	3.89102	24.0225	54.0329	19.3468	1.43972	172.487	106.472	7.71519	0.0461594	102.034	15.3649	101.376	7.75528	121.966	147.139	54.4002	21.4544	6.80318	16.0598	14.5408	28.5361	0.137769	2.69896	0.858308	3.03697	4.92627	145.903	6.6476	0.0403962	22.8228	0.137293	14.0739	1.01761	10.9224	32.3586	8.07783	58.9867	16.625	61.22	76.5376	17.553	74.031
269	0.0652	0.0153705	22.9292	3.79307	0.00765604	24.0077	3.83014	3.60927	31.7611	58.5306	15.7397	1.23539	150.948	65.0076	6.07988	0.0447018	92.3019	10.5927	87.1044	5.30516	94.8095	147.475	45.8325	17.1838	3.19703	7.09415	23.454	33.6846	0.135717	3.83558	0.860333	0.931045	3.63071	112.996	8.34387	0.0326227	20.9156	0.0852794	12.2145	0.616909	7.74507	32.8948	5.61435	71.979	8.74323	45.4763	131.696	15.5785	64.8058
270	0.0783748	0.0155124	19.252	4.93101	0.00850866	22.375	8.47926	4.55466	34.4098	53.868	19.6519	1.07735	175.712	68.7949	5.71773	0.0449517	62.8804	11.892	87.7544	6.85971	66.5644	108.551	39.1495	19.7291	4.21646	14.178	12.7934	26.8354	0.152434	3.14404	0.774261	1.45129	3.49568	115.14	5.3493	0.0512557	23.7511	0.109318	12.2063	1.16757	12.6497	38.9037	6.44931	60.7898	16.1751	46.2441	114.533	12.9256	65.7351
271	0.0554548	0.00858449	12.5013	1.78186	0.00595567	18.9118	3.83053	3.12077	19.8455	28.91	14.7762	0.654616	86.3287	64.9273	4.38071	0.022365	53.2456	10.8792	73.3872	3.75751	43.2184	86.5532	26.9517	17.2615	2.13842	10.5769	11.7266	21.9353	0.100241	2.19071	0.794338	0.99039	3.17609	56.9775	3.05556	0.0203832	16.0926	0.0831928	8.59328	1.34444	7.67438	25.1155	4.82265	52.5594	12.9115	37.6185	64.6713	12.3669	36.796
272	0.0896771	0.0278764	15.6931	6.38256	0.00991689	31.0155	7.13957	4.94561	40.144	50.8168	18.108	0.522536	106.641	44.4555	5.81073	0.0211107	51.4353	9.15536	78.9262	5.9055	62.5691	102.673	46.2307	16.0123	3.24019	12.2821	18.5981	47.2693	0.206526	4.278	0.701704	0.888991	3.06713	109.555	1.772	0.0591696	24.9028	0.103992	14.685	1.36352	12.5136	60.406	5.62299	87.2699	14.3984	41.3294	105.216	13.3845	62.8043
273	0.226309	0.101242	51.1568	15.0379	0.0227968	30.8988	25.9046	7.72588	70.2279	221.223	19.9325	2.50747	438.729	75.1377	11.37	0.247862	96.8798	14.4605	123.051	48.8625	176.284	176.11	112.384	22.7383	33.1831	16.5376	15.0193	47.0459	0.169909	4.66706	0.821883	2.85398	5.39087	247.605	18.2998	0.296113	37.2934	0.0857221	22.0767	1.57761	33.1721	78.8263	13.2398	114.255	19.9639	50.1784	175.829	20.1434	179.282
274	0.0738125	0.0199816	19.2411	4.58944	0.00775463	16.1978	2.99393	3.752	24.8439	65.5104	16.3171	0.503242	134.796	63.6789	4.47424	0.0385323	47.7773	14.4276	94.5808	5.91485	64.3805	89.5181	38.7864	18.2189	5.69101	18.3181	11.0691	20.5884	0.145504	2.52554	0.731939	0.891476	3.65731	26.899	3.66437	0.0431889	20.03	0.0681425	9.21337	2.47573	11.3147	18.8876	6.44373	59.3476	21.7013	27.9858	64.4032	8.95054	53.8194
275	0.0843758	0.0316688	28.7868	5.11075	0.0115873	31.1757	5.26575	4.85584	42.9344	62.9662	22.1288	1.21156	173.168	98.7945	7.22051	0.0390517	99.9827	13.5088	89.325	7.66303	135.494	128.157	52.6221	19.1468	6.05699	13.9028	21.6548	50.7149	0.1937	4.27017	0.897062	1.4042	4.43827	138.306	3.8289	0.083873	25.4781	0.168648	19.3248	1.12755	11.2847	48.9046	8.13522	77.7284	19.1279	50.191	104.722	17.4873	55.2426
276	0.107898	0.0290975	30.3685	7.09052	0.011601	22.5866	4.4642	4.1437	43.658	87.6653	25.2107	1.24661	138.641	62.5589	5.42363	0.0431333	69.0174	11.8926	81.1641	5.05055	94.6818	138.861	52.208	18.4909	5.34979	11.8887	16.3825	43.9734	0.203219	3.47428	0.802442	1.20099	3.3389	150.843	4.50143	0.0604545	25.4575	0.148724	16.701	2.06662	18.471	44.9991	6.01771	104.458	20.4359	46.9175	94.9815	11.3201	88.9541
277	0.053046	0.00858852	14.3115	2.38665	0.00497659	18.9872	2.68658	2.80728	18.2028	48.4258	18.3078	0.584002	153.985	81.707	4.6857	0.0283985	65.5836	14.2446	94.3484	3.50901	48.1696	80.8303	30.8584	18.2461	3.60495	14.2524	15.468	21.0067	0.114594	2.1859	0.822693	0.996258	4.25458	38.886	3.72735	0.0166464	16.6698	0.0657728	8.00398	1.74516	7.74203	23.574	4.93588	58.002	16.4768	35.368	57.7602	12.2258	52.1373
278	0.0527422	0.0101629	13.0833	2.64902	0.0063984	22.964	5.73134	3.57659	20.7583	39.7333	14.6984	0.983361	128.987	68.4313	4.97323	0.0280979	54.0567	12.4078	81.0113	5.43651	67.2041	80.1088	29.8208	18.7927	3.5255	14.1661	11.7587	16.3705	0.102191	2.2151	0.752106	1.26958	2.92416	42.9879	3.29292	0.0278648	16.2132	0.0516917	8.88814	1.87324	6.44012	18.944	6.3521	44.2436	13.7084	37.2564	52.4267	12.9577	33.4877
279	0.184406	0.0801246	103.29	17.9496	0.0252856	24.7971	11.4102	5.51906	99.5986	105.201	44.6383	2.29554	426.159	158.928	3.34361	0.0626552	142.6	18.2267	103.925	13.2526	241.404	106.379	119.709	21.4151	10.4635	26.9008	32.018	139.052	0.540144	5.40727	1.10127	1.677	5.52751	1035.88	5.69399	0.30306	39.1544	0.445392	29.1528	0.762343	22.93	185.702	8.37462	145.811	28.2471	89.6205	140.251	12.5339	145.943
280	0.105108	0.0205196	15.3916	3.83301	0.0091923	20.1534	6.92563	3.85667	34.1475	65.002	18.9923	0.749395	137.367	61.5616	4.90564	0.0595073	71.1698	15.0542	90.4215	5.50881	88.8894	136.236	45.1328	19.3653	11.7835	15.9242	12.0187	19.1338	0.144006	3.58781	0.692491	1.59464	3.52335	36.2997	5.89607	0.0421972	26.7815	0.0837408	13.2922	3.66278	15.7486	21.9923	7.16416	73.8002	23.0326	29.2687	61.0207	8.97732	74.3402
281	0.081855	0.016478	18.2055	4.5557	0.00887721	21.7431	4.23802	3.28566	22.6257	35.6753	16.3686	1.03373	120.975	67.7572	4.54087	0.0241333	56.879	10.9391	75.9178	5.56539	67.5493	106.947	25.7422	17.6636	3.63717	11.3274	16.3975	34.1529	0.201388	3.37208	0.829295	1.095	4.06901	96.8617	4.44225	0.0334249	20.1092	0.111675	10.5395	0.96629	10.102	36.4759	6.49346	56.7725	12.7282	50.1459	67.4452	12.9568	46.9996
282	0.119724	0.0242808	29.3692	7.07124	0.0119387	23.4882	3.34224	4.47486	36.2835	54.1885	16.8647	1.58767	90.989	64.8936	5.24435	0.0401961	111.293	10.6737	76.5607	6.60622	156.571	134.467	43.7529	18.2335	5.4148	8.56724	20.2881	52.7672	0.205764	4.05457	0.802287	1.75056	3.71093	312.306	3.10569	0.0533762	22.1955	0.182427	15.8702	0.719634	16.1149	46.1415	8.74321	75.431	12.2633	58.3009	95.7648	13.8038	63.2567
283	0.0541758	0.0112126	14.5219	4.91501	0.00723803	19.9867	9.93608	4.18897	44.773	77.8122	27.398	0.418489	97.9565	64.0072	4.57334	0.0305182	93.7117	14.4458	94.5381	3.78589	114.125	105.614	64.4549	20.5408	4.64235	18.1058	28.3428	35.0909	0.262484	4.7797	0.765496	1.44333	3.26722	49.898	2.19069	0.0320787	19.8442	0.2289	12.7426	1.51113	12.727	28.0216	7.87723	106.499	25.4012	52.1269	67.9083	6.67925	78.2426
284	0.0482535	0.0181486	16.7858	4.70904	0.00750559	35.143	15.9637	3.7777	48.1606	74.5371	20.7199	0.811695	224.803	74.7288	7.59678	0.0261568	70.5671	13.0319	100.994	7.74966	70.6984	74.1993	71.4008	20.2157	7.67646	17.7019	14.4995	31.3203	0.101233	2.62851	0.734089	1.38722	3.46926	41.7027	2.02909	0.0535015	37.4985	0.0818102	18.4282	1.35513	6.62107	36.0451	6.95952	95.4359	19.568	45.057	78.8201	19.0593	67.3725
285	0.165442	0.0482839	70.8285	15.925	0.0149183	20.1764	14.795	5.90391	104.599	102.647	40.2542	2.73298	287.434	124.295	4.00206	0.0599132	182.27	16.8011	108.353	16.6539	155.394	137.188	107.734	22.3446	10.1751	20.4079	32.2966	90.299	0.440915	5.45949	0.904239	2.63745	5.2294	613.833	7.1105	0.247201	47.4138	0.267955	31.252	0.65363	23.0314	151.895	8.56187	134.896	25.5711	67.6862	208.251	9.30486	150.501
286	0.252632	0.0501564	56.5394	9.3283	0.0271419	15.7169	11.1977	5.31524	56.0278	163.465	32.8888	1.9741	257.73	102.002	4.00517	0.0974149	93.518	18.2498	90.9115	6.91856	104.116	159.237	67.3042	23.8965	26.5214	16.2495	50.3638	91.4407	0.375007	8.97919	0.941843	3.92192	6.2012	431.864	10.8059	0.14711	54.6647	0.187961	11.5892	0.933179	44.8591	44.7083	13.5317	86.8767	26.8788	58.6063	139.283	7.54428	132.432
287	0.155304	0.0498135	49.0559	11.3642	0.0132711	30.3282	7.75387	5.91424	45.3379	134.115	29.6799	1.39069	282.149	120.198	7.65343	0.0680133	116.29	17.0933	115.756	12.3023	107.465	123.606	102.488	25.6633	10.4487	23.2944	23.0291	44.3962	0.234112	3.60637	0.827873	2.88822	5.15227	176.978	6.59445	0.0975928	29.4549	0.127583	15.8912	1.46446	24.2858	30.6693	12.3175	84.7733	21.1902	59.0551	84.8763	14.5853	119.932
288	0.0478857	0.0408429	20.7176	15.3683	0.0168313	38.1027	13.9625	4.87422	54.5509	112.462	24.5922	2.20464	380.1	107.484	10.3107	0.0951839	70.5402	19.324	118.022	24.8899	219.064	102.225	67.0996	22.3446	19.7825	30.2606	25.7871	34.9247	0.257574	5.07329	0.877583	2.27371	4.96045	46.8966	8.20804	0.112064	41.8857	0.101431	24.9795	2.25281	8.42387	30.9721	11.0693	88.7753	34.5855	43.2307	53.2913	28.2334	80.1801
289	0.0445431	0.0239294	14.3247	4.94732	0.0103589	23.4662	10.2505	4.0264	40.9226	64.4051	23.7502	0.738025	175.453	73.2703	4.90731	0.0339529	74.1598	14.1977	112.925	5.1046	69.3894	88.5236	57.4629	19.836	5.35487	17.443	26.3816	41.9044	0.169346	4.39607	0.841076	0.838534	3.24812	68.1375	2.42682	0.0698148	18.6836	0.123979	15.4124	1.5971	7.64317	26.9637	7.43707	86.3377	18.7624	50.0399	67.7291	12.2214	58.3457
290	0.0547026	0.0178293	23.0957	3.59707	0.00922142	31.7825	4.74334	3.96658	41.3291	45.0395	18.3935	1.02987	155.186	111.154	5.57346	0.0295987	90.8819	15.2223	86.8076	8.08253	64.1657	88.7646	63.1592	19.6918	3.84308	19.0575	22.4124	37.556	0.233968	3.53977	0.897037	1.64636	5.17874	204.311	4.04957	0.059962	19.0892	0.195024	14.6942	0.868819	7.64326	42.3082	6.50777	86.8446	17.5536	58.3519	110.18	16.0896	62.5227
291	0.0684161	0.0112052	16.4407	2.72049	0.00727946	27.6636	4.69197	3.53906	23.9514	32.9348	16.9277	0.713126	138.901	69.6087	5.46785	0.0197886	55.4345	9.74628	77.9775	4.3576	45.0494	88.5463	27.8629	16.5291	2.67222	11.1302	16.3465	35.933	0.143598	3.24848	0.857452	0.796847	3.16797	97.9151	2.28138	0.0259933	17.3652	0.113745	10.5932	0.688751	8.96269	47.8876	5.63401	64.9271	12.0629	48.4925	72.6833	18.3696	40.2402
292	0.115278	0.0238372	36.5046	5.61252	0.0101001	24.6547	4.76423	3.97741	49.4884	85.6836	18.0775	0.511998	104.953	55.876	6.25577	0.0481488	110.009	11.8985	81.1787	6.78795	127.884	130.995	76.5522	17.1339	5.76181	12.9501	20.4872	38.8229	0.191145	3.3069	0.784142	1.36502	4.80541	86.7469	4.40486	0.0670893	20.6449	0.129105	18.6025	1.31982	17.8318	40.7282	7.50384	80.3709	14.7063	37.5386	133.93	9.89122	80.904
293	0.108574	0.0186408	35.8641	5.83717	0.0104481	31.208	4.89919	4.00188	31.5235	39.4008	18.708	0.596028	140.185	70.4635	4.03036	0.0181369	60.7316	9.88046	70.5318	5.06019	77.1691	102.313	31.3506	16.0682	2.85661	10.9173	17.2032	43.3368	0.183181	3.25805	0.861077	0.833557	4.22674	140.411	1.74534	0.0416922	18.9826	0.164945	13.3575	0.718384	14.1883	64.2127	5.49126	72.5823	11.098	53.5412	82.2619	17.4307	51.5113
294	0.107184	0.0155508	29.7108	4.21312	0.00718772	16.9879	2.91387	3.41335	24.4449	67.055	18.0182	1.08243	106.213	63.719	4.44196	0.0401527	91.0889	11.3759	80.2192	5.64704	92.6125	132.032	38.49	18.3466	2.43902	8.88424	13.1745	35.8919	0.14889	3.24908	0.811161	1.52435	3.23538	172.847	4.38653	0.0317844	14.945	0.117928	11.3725	0.882326	14.096	35.7807	6.50999	60.1465	13.5355	45.8753	89.7559	10.2792	64.1379
295	0.174457	0.0261744	142.432	10.2182	0.00920595	30.0476	14.5622	4.42697	17.5821	424.511	30.8968	2.4924	293.494	82.8719	14.9374	0.625791	267.453	15.4664	108.634	6.33104	398.293	101.552	291.142	31.4821	25.9911	14.895	49.0784	52.1464	0.184564	8.10623	0.596481	5.52827	3.2128	483.906	23.4584	0.118158	54.5104	0.0696894	9.84456	0.245375	21.2331	65.8237	24.791	51.5778	16.0184	86.1975	380.801	10.3708	263.294
296	0.0792537	0.0192901	17.4396	3.58927	0.00690588	32.4116	16.1232	4.39323	36.1143	70.9041	20.0052	0.934278	130.39	68.3256	7.23128	0.0299402	81.939	11.8055	94.1457	8.29142	68.2811	101.919	85.9655	20.1687	3.36335	14.3529	16.4526	31.2651	0.123403	3.11914	0.701911	1.3459	2.72806	132.719	2.2696	0.049313	25.4236	0.101602	13.5276	0.925001	9.44094	49.4218	7.14366	82.1362	17.8288	48.8412	93.9332	12.0531	68.472
297	0.0496007	0.0127081	14.4793	3.32806	0.00484	17.7286	5.13704	3.45744	30.0224	74.0022	19.1575	0.787027	98.4568	48.6523	5.72603	0.0557444	85.1601	12.5232	92.1426	6.07591	166.623	118.385	48.5232	19.8533	3.55584	11.6157	15.6661	24.5708	0.0839707	2.83595	0.641457	1.13787	2.78361	45.1104	4.80779	0.0257268	19.854	0.0580321	12.6164	1.93036	6.47873	18.1319	6.61195	64.9561	16.289	32.029	93.8382	8.04261	81.0303
298	0.170066	0.0509579	49.004	7.85171	0.0176277	23.7532	7.75784	4.96781	44.1954	137.774	26.7346	3.31047	200.563	93.0641	7.64753	0.134817	106.542	17.221	97.9895	16.0121	150.391	181.248	92.8002	22.3954	18.3987	18.8312	20.8909	41.5106	0.260419	5.3372	0.852542	3.34553	4.51925	186.698	11.8681	0.134587	44.3592	0.163507	19.824	1.69957	24.4843	54.6024	12.0251	94.8663	29.5423	45.7148	171.36	12.6206	91.202
299	0.0657652	0.0157909	20.5514	2.87969	0.0076266	25.2114	3.56248	3.11154	23.7614	39.0424	16.1162	0.93443	165.363	91.9482	4.90255	0.0289569	59.7982	12.6047	83.9013	4.85876	82.5328	94.7458	27.1813	18.3128	2.98953	12.9901	12.0872	26.4121	0.120394	2.4355	0.872825	0.782626	3.73773	59.1738	3.71552	0.0238127	17.3555	0.0813976	10.5505	1.20982	9.20691	31.3212	5.5812	55.4711	14.2827	44.7832	89.8076	17.0711	40.9918
300	0.218147	0.0397115	51.5832	12.9836	0.0154004	20.7706	19.5753	4.40784	69.3067	98.4053	25.2543	1.22658	117.606	63.5119	4.24197	0.0426686	89.5749	12.9387	78.4004	13.7635	95.5964	128.438	63.1876	18.6797	7.34689	20.1654	29.2641	52.0196	0.430876	5.65806	0.796137	1.34935	5.54209	131.829	3.66821	0.121375	34.4956	0.283961	19.5687	2.59067	33.8026	64.4822	7.09671	114.053	26.2534	33.0884	180.798	9.879	105.422
301	0.0680676	0.0109406	10.6258	2.96805	0.00535513	31.941	26.0198	4.93703	33.3418	42.5555	17.307	0.894544	89.0845	58.529	9.00741	0.0241748	117.234	10.2608	84.8506	6.36662	72.6685	112.634	60.826	19.5071	3.88517	10.3305	21.4032	34.8633	0.161159	5.00247	0.651049	0.991868	2.96883	120.251	3.81764	0.0313265	23.7384	0.13087	11.9023	0.605311	6.80163	49.6034	5.74202	80.3658	15.4616	50.3124	102.11	12.7183	68.2322
302	0.100426	0.0227311	25.4208	7.2399	0.0109113	25.4839	3.75953	3.83371	44.0011	52.355	19.9567	0.801215	91.3773	49.6375	5.52388	0.0260292	76.3504	11.1965	75.2107	6.5446	71.3454	101.864	34.0908	17.1515	3.87092	15.3852	17.4285	42.7496	0.162892	2.85435	0.766306	1.5175	4.04965	117.043	2.97355	0.0527396	21.7732	0.157379	15.1791	2.692	18.178	48.1295	6.19704	105.214	15.3056	36.5258	84.1867	13.5232	77.8961
303	0.0415981	0.0237832	16.4086	8.30743	0.0103273	36.0003	2.41377	3.84921	29.1169	59.8448	15.0435	1.60845	238.906	104.322	6.80343	0.0466507	82.9039	14.5505	104.188	8.08068	145.224	105.794	66.0747	18.5352	3.97923	11.524	22.397	48.8029	0.203081	3.599	0.898941	1.75985	4.92344	182.884	5.91823	0.0468312	15.9988	0.0917718	10.7024	1.18335	5.85384	38.6286	9.07793	60.9583	10.5947	49.519	90.6085	23.5102	52.5636
304	0.105014	0.0246886	38.4686	7.21632	0.0107585	24.7908	17.6547	4.29722	60.1324	68.6557	20.7395	1.02525	184.666	48.1186	5.92884	0.0613235	67.2951	11.0994	79.7826	8.82154	60.9846	83.8025	48.1985	18.3371	8.49949	18.8087	15.1536	47.4822	0.223643	4.19719	0.782283	2.84878	5.50716	66.2568	5.21552	0.117834	32.8491	0.15231	16.5292	2.30604	16.478	32.5241	7.18183	82.1274	18.8163	31.9636	89.2891	13.2919	82.673
305	0.0753631	0.0384486	19.6028	4.78306	0.014254	18.5941	5.82941	4.04939	43.5313	87.1193	21.5202	1.97266	247.888	129.932	4.34414	0.0908978	152.899	16.4716	103.245	6.89212	75.5056	154.113	60.7345	23.0591	8.66803	14.7131	25.5803	34.5678	0.225664	2.91788	1.0178	2.04471	6.10117	154.939	14.3757	0.0492904	22.8738	0.0793933	14.2536	1.08849	11.93	22.5762	9.33298	73.3363	14.9911	65.756	95.4829	12.2399	59.6668
306	0.0803322	0.013272	22.2338	4.13181	0.00682487	31.4983	4.8441	3.43963	22.0219	38.2885	18.2055	0.636584	163.319	79.3063	4.91188	0.0196875	50.0691	11.4927	81.9646	4.46074	68.908	97.0691	31.7049	17.1064	2.86667	14.4709	11.7718	27.8979	0.110049	2.11497	0.832474	0.968535	3.78487	99.3128	2.05744	0.0289331	17.9165	0.101011	11.8527	0.829415	10.2736	52.3289	4.59124	62.1855	11.173	52.3947	74.4285	17.2144	46.4896
307	0.116445	0.0238711	41.2639	5.70279	0.0109032	19.1975	10.7396	4.43679	61.592	131.243	27.4634	1.70337	284.058	102.889	6.04106	0.0832641	94.9105	18.7992	117.72	11.2285	78.6102	160.13	68.8846	22.4903	12.6552	24.8742	20.6883	20.881	0.137907	3.02202	0.871824	2.04932	5.06257	104.637	7.82777	0.0989144	40.7917	0.0941339	18.4866	1.93872	19.4183	35.2544	6.33339	96.8345	25.3276	38.7212	152.75	9.71243	91.0868
308	0.0265826	0.00711389	6.37424	1.52659	0.00448606	21.7864	7.24572	2.7573	22.3543	28.3079	16.3109	0.323305	89.2154	50.1828	4.99233	0.0137751	47.5407	9.93776	79.282	3.35032	32.3372	60.4679	29.7185	16.9293	1.9737	13.3449	15.7499	24.7399	0.141421	2.99548	0.707715	0.490086	2.86843	27.4158	2.20199	0.0193436	15.0476	0.0830839	8.94027	1.37154	3.93461	27.8434	3.73178	67.8377	16.3618	38.816	54.2801	14.949	39.1042
309	0.0369166	0.0100917	10.7129	2.11071	0.00739338	32.7848	4.15055	2.78525	18.7914	23.2865	15.231	0.695441	187.468	101.231	6.45503	0.0193847	47.5543	12.1254	88.5115	3.88584	37.0543	73.418	31.9661	16.7675	1.98113	13.8205	17.0704	31.4216	0.107209	2.87805	0.927217	0.48129	3.45707	54.8224	3.96086	0.0225889	12.7811	0.0770173	9.58239	0.754575	4.03557	31.7242	6.91183	52.1939	11.262	56.4803	47.4419	24.2263	23.5005
310	0.0677617	0.0117824	15.6285	5.46783	0.00511782	31.8792	8.97785	4.53949	42.8256	48.3013	19.4647	0.445439	153.804	45.986	7.71476	0.0170141	59.2507	10.4564	92.6975	6.23487	101.78	76.8322	41.7631	16.3164	3.85274	15.564	18.0199	42.5479	0.165381	3.80706	0.671342	1.58542	3.28305	49.4788	1.36099	0.0373336	22.6331	0.0980342	16.5083	1.36218	9.45243	69.3165	6.23707	92.1665	16.5394	40.3841	78.7327	17.5352	72.1597
311	0.208319	0.0364128	50.9255	11.1178	0.0122523	23.9699	15.9183	5.38638	51.7593	86.8786	25.1795	1.77912	267.386	75.5637	5.40498	0.065574	100.529	14.5437	104.683	13.1409	121.459	149.764	65.3436	21.3153	12.2018	20.9903	17.5679	42.0852	0.167831	3.92723	0.806009	2.41893	4.21761	191.596	5.6409	0.118488	45.3866	0.113312	19.0167	1.89019	25.6249	57.7703	8.88709	87.1287	22.4507	42.7773	138.903	11.5168	106.268
312	0.164855	0.0227048	27.7201	5.42658	0.0100212	33.4025	5.56326	4.51455	37.893	46.3461	20.874	0.932423	140.085	59.0463	7.66125	0.0214215	69.5588	8.96677	77.8533	5.74022	105.48	136.28	37.2886	17.1736	4.26137	10	16.9227	48.9019	0.166666	4.58475	0.853494	0.990145	3.1046	171.984	1.81348	0.0561081	24.7547	0.145444	16.5662	0.556271	21.1888	79.9117	5.72887	86.8781	12.8861	64.9478	117.858	16.2248	72.6623
313	0.0659508	0.0074216	11.5482	2.37807	0.00503573	10.4868	2.40642	3.41397	26.0881	41.7328	17.6857	0.543058	86.4512	38.6838	3.44686	0.0362577	41.6172	9.57254	61.9781	3.31435	45.4312	71.8733	24.8808	15.5498	3.25472	8.58711	10.3842	37.2455	0.172357	2.77602	0.791966	1.11861	4.53594	49.2016	4.71168	0.0249016	16.6817	0.0937751	8.04716	1.46102	10.0909	24.6618	4.81116	73.4075	16.1958	30.7674	53.2409	8.27475	60.2327
314	0.129919	0.0329825	36.2194	9.57013	0.010766	35.2993	13.1961	4.71417	39.2579	115.474	26.5748	0.900414	227.654	78.567	9.23151	0.0466288	99.2131	15.1133	106.67	9.50974	124.893	104.348	98.17	21.8719	7.44195	25.3974	13.5025	25.6761	0.128867	2.8579	0.671323	1.08769	2.63266	118.574	3.29591	0.134279	34.0869	0.123499	15.7923	1.81252	15.3255	42.2046	6.94897	83.6934	25.6755	45.3334	100.834	11.1144	83.5815
315	0.041903	0.0105266	12.51	3.41808	0.00609724	25.9751	6.23679	3.06502	24.1877	31.9459	19.2959	0.515719	140.145	55.7302	4.45785	0.0137749	36.0492	9.3577	70.3111	4.17554	35.9581	60.0581	28.2042	17.4158	1.47373	12.8896	13.1009	30.325	0.118795	2.90489	0.762157	0.756974	2.62805	81.6246	1.36556	0.0309026	16.2043	0.108761	9.36495	0.824914	4.85128	42.2288	3.74018	70.5801	13.5492	51.0059	73.1747	13.741	35.3471
316	0.0757456	0.0147296	16.6319	3.62593	0.00732696	16.6593	3.10169	3.21548	29.1045	51.8119	18.0079	0.515525	113.769	63.385	4.42835	0.0406732	62.0664	13.9671	92.6113	4.23507	83.4335	101.06	34.0347	17.8982	7.05124	13.7418	15.3145	24.8984	0.140242	3.39889	0.806992	1.72457	4.23075	51.6221	2.93529	0.0331043	21.1317	0.099391	13.6175	2.12469	11.9007	27.3704	5.91194	65.6576	15.7533	31.8707	79.637	9.80723	82.4279
317	0.13866	0.0201048	22.1182	13.1493	0.0131447	44.1371	38.4609	9.5452	104.958	131.16	23.1024	1.22865	164.797	51.2363	10.6089	0.0642648	110.065	12.5002	96.9257	12.5944	151.588	198.285	105.473	19.258	7.40806	14.0651	52.5291	72.7761	0.306342	11.0519	0.70505	2.07684	4.33837	149.726	11.7988	0.0630147	27.996	0.140966	24.2276	1.32937	26.3038	146.034	13.4218	165.627	16.2872	56.3972	143.278	17.5881	111.319
318	0.0470743	0.0154849	14.5631	2.46693	0.00843279	21.6472	4.66831	3.52577	24.9556	45.8638	16.424	0.708668	103.868	71.4538	4.15812	0.0311892	63.4727	14.1706	90.544	4.65826	83.0283	89.5104	36.0851	18.8738	4.39519	17.3109	16.1778	26.5304	0.153584	3.30549	0.771669	0.739317	3.21011	36.1886	3.14412	0.0300559	16.9089	0.0947015	9.22237	3.33251	7.48455	17.8669	7.25787	58.1047	19.6745	34.1228	66.2105	12.6139	45.2919
319	0.126999	0.0286987	19.3432	6.38977	0.0111573	17.6764	9.04	4.79672	51.9976	84.0302	22.1274	1.18623	115.241	59.919	4.13989	0.0516191	82.1537	12.9093	84.6599	8.96834	75.8111	141.813	62.3002	18.4204	12.6223	13.0227	14.885	31.2658	0.17	2.68141	0.725049	1.57629	4.80555	55.1309	4.18447	0.0510684	34.3181	0.0576733	15.3112	2.15725	18.6575	37.1265	7.5464	96.9262	16.9333	31.6374	74.1997	8.70707	94.9753
320	0.115733	0.0196173	20.7806	4.76202	0.0101674	27.2539	6.36167	3.76887	34.9368	38.087	22.3491	0.894773	187.077	70.5627	4.55596	0.0210865	49.7083	10.0515	81.905	5.20947	67.3557	121.57	33.4317	17.6734	2.88859	14.4774	12.9184	31.7216	0.156966	2.96947	0.871327	1.04402	3.28184	185.65	3.31795	0.0515869	23.2529	0.171342	13.529	0.590671	15.4454	61.3307	4.44221	66.8273	12.6529	66.5708	98.6499	14.7399	57.4186
321	0.119817	0.0258694	36.0661	5.58762	0.011556	25.3417	4.35661	4.23576	31.1439	48.4821	20.6982	1.52991	163.414	87.4956	4.75944	0.0338706	92.6791	11.1073	75.809	8.05011	62.5822	127.941	35.2014	18.0507	2.80681	10.1877	23.418	50.8315	0.207606	4.60401	0.939363	1.41264	3.78819	296.522	4.98146	0.0674852	20.0252	0.201713	12.5311	0.475909	14.2305	63.4981	7.16007	62.1801	13.0942	63.8097	110.886	14.2748	55.5733
322	0.092186	0.0254915	21.9014	6.90054	0.0106032	21.53	5.03112	4.1789	44.8561	58.0421	24.221	0.920713	113.218	53.8228	4.04628	0.0215401	55.4373	9.80162	69.4475	6.87043	85.807	117.34	40.9686	16.7578	3.45354	10.7761	18.27	43.5101	0.23456	3.66243	0.811405	1.33651	3.80483	163.896	1.72264	0.0602594	24.2758	0.170423	17.979	1.05647	13.3299	61.5623	5.8487	102.604	16.8046	44.507	93.1763	10.4842	69.2046
323	0.0654898	0.0135803	9.51723	3.18163	0.00667155	20.5496	4.08676	4.68892	30.732	54.8937	14.1795	0.741013	90.9081	48.3429	4.68874	0.0240885	64.0107	9.9336	73.5696	5.97388	80.1637	91.7736	43.3975	17.2566	4.48868	9.56056	13.9613	29.7327	0.222359	3.43757	0.680036	1.32386	2.96696	71.4272	2.16641	0.0321522	22.4207	0.0763731	9.80144	1.52217	9.58508	33.0821	6.32878	91.717	12.914	30.2076	73.7487	8.87584	66.3414
324	0.113322	0.0225326	25.6016	5.88115	0.0112928	30.5913	4.16913	3.89112	30.6788	45.7327	20.1147	1.02275	145.041	80.245	6.54776	0.0268586	79.0978	11.6232	79.0686	6.46346	84.3084	120.618	38.6177	17.433	5.05704	13.4311	23.8169	60.9439	0.22354	4.50338	0.893502	1.69827	5.15341	144.817	3.4754	0.0471942	21.3377	0.193424	12.8091	1.04598	14.774	62.0336	6.79678	77.3455	14.6422	54.5178	99.9804	19.2183	61.5983
325	0.243836	0.0462689	65.5576	12.1684	0.0134117	38.5159	9.87351	5.76009	52.6283	96.6345	24.4068	1.69073	241.137	68.1394	9.35705	0.0294421	83.2294	10.6267	92.6189	13.2968	170.011	166.103	61.3903	19.786	12.4251	12.387	22.9587	39.2551	0.132708	3.23708	0.758027	3.3082	4.06665	353.684	2.15446	0.113593	43.1289	0.126481	23.0407	1.04349	30.3745	118.19	7.13652	84.0433	15.4095	52.2978	189.351	18.4955	119.598
326	0.0395584	0.0137506	13.9863	3.13494	0.00635673	28.2658	6.40428	3.56788	29.5095	61.4549	19.1138	0.666229	206.325	81.849	5.75978	0.0307523	79.7384	13.9837	99.2386	5.63577	64.4817	79.237	57.5022	20.9764	5.15246	18.1643	12.724	18.0938	0.0990576	2.26321	0.764756	1.36174	3.37126	32.4638	2.56941	0.0369036	28.7064	0.0566435	13.6058	1.65333	5.50608	17.4972	6.9921	61.2958	18.5006	38.7513	67.2838	13.5315	48.3798
327	0.121379	0.045452	30.9352	6.7056	0.0126931	44.5528	22.4114	4.86878	44.4836	85.391	26.4788	1.26806	235.183	83.1297	8.64573	0.045963	102.311	13.9704	106.994	11.9386	155.034	147.648	117.028	21.0472	9.15733	19.876	19.5948	35.1412	0.168306	4.6211	0.770492	1.82422	3.2862	218.742	5.42056	0.14783	31.2934	0.151152	17.5018	0.902818	15.6484	62.5029	11.026	68.704	22.5462	55.5661	153.632	14.7319	89.0605
328	0.117863	0.0360845	48.9758	11.7642	0.0105707	22.8493	15.7655	5.89365	70.3721	53.087	28.6275	1.74305	257.649	91.9383	4.75737	0.0428851	102.059	12.0523	87.2232	10.6894	72.9389	98.9137	66.7176	18.4816	9.95589	15.7309	31.2809	92.5256	0.261599	3.93543	0.938855	2.19482	5.50488	230.832	4.83913	0.0877245	33.8842	0.164101	24.4871	0.495336	15.1494	112.977	7.56905	85.2587	20.7381	65.2466	187.622	13.9563	88.7898
329	0.0609126	0.0182376	18.7753	5.87623	0.00931618	31.5846	11.7229	4.5808	42.0978	65.2554	19.9802	0.859882	164.882	67.2808	9.55929	0.0351734	61.4428	12.2435	90.3909	10.8451	90.2278	90.2891	66.7253	19.9309	6.63026	19.7433	14.4564	25.1913	0.112665	3.19973	0.696721	1.07657	3.09245	68.796	2.95709	0.0848082	27.3664	0.10785	15.3279	2.11926	8.78111	30.5882	6.34896	85.8447	21.4179	36.1419	102.948	16.2043	66.0148
330	0.0556018	0.00946843	15.7793	1.38018	0.009955	11.4555	0.369524	2.42345	10.0833	31.5433	12.8438	0.6591	43.566	56.7618	2.08461	0.0242659	46.8008	8.23832	53.264	2.17259	62.0859	116.195	13.2071	14.3253	0.842233	3.87405	14.1607	44.5764	0.241214	4.49419	0.993992	1.05912	2.64797	237.185	4.61796	0.0141627	5.09675	0.148448	6.89504	0.149359	7.76305	21.2219	8.76994	40.6176	5.5742	65.1817	42.9429	9.04734	23.9985
331	0.0776979	0.0167565	24.9129	4.90403	0.00697023	24.1089	10.4109	2.06009	39.3224	79.9519	23.667	0.706781	569.173	132.604	4.70798	0.0573208	55.5349	22.6526	108.758	15.3496	68.6307	42.981	114.247	24.2393	1.70915	45.0939	7.42934	4.79362	0.0652032	2.14367	0.599074	1.41621	2.309	56.6286	4.1986	0.064294	56.4554	0.0389086	7.70157	5.53817	5.555	20.3183	7.3388	49.3897	43.8689	19.7963	55.5056	12.2039	54.5776
332	0.0533274	0.0131522	9.55767	4.13725	0.00591879	21.6562	6.87925	3.74361	25.4033	59.3736	15.1149	0.769491	175.005	57.6343	5.95756	0.0334922	47.7361	12.4193	91.372	6.6034	71.1253	77.1527	44.2245	18.504	5.58007	13.4671	15.4585	18.7823	0.135433	3.43739	0.7563	1.05349	3.29753	43.9761	5.6962	0.0248733	21.6717	0.055997	9.02853	1.6956	8.21838	20.268	7.28745	42.776	16.9191	32.0035	91.5632	11.4314	62.6412
333	0.0412523	0.0266241	9.02208	9.10317	0.0118457	38.6339	11.8424	4.97025	46.8819	71.2082	21.4362	0.892858	161.69	76.2065	14.192	0.0382898	116.12	13.2812	107.28	8.69493	294.312	110.66	55.8609	19.8715	6.10244	14.9798	48.2136	56.5317	0.280419	7.04579	0.824478	1.23512	3.7392	131.294	8.1754	0.0895149	18.1783	0.163403	17.1278	1.04537	6.95173	70.9026	9.13221	94.3899	18.4002	78.1462	84.6432	23.0326	94.7822
334	0.083762	0.0285766	36.5922	8.80395	0.0120458	24.7445	6.4975	3.77488	57.9449	53.3325	34.8154	1.37038	262.694	122.444	4.72106	0.0455723	97.9475	14.3744	82.1023	6.72648	104.667	87.1292	62.169	19.6679	3.33975	18.0477	33.084	96.1397	0.383854	5.29602	1.0053	0.993671	4.32435	414.905	4.59222	0.0828084	20.2988	0.237937	18.0584	0.470934	13.3142	89.7484	8.39296	93.2543	21.978	81.142	105.637	14.5729	77.0938
335	0.0434665	0.0179062	12.2918	3.83603	0.0132623	30.1795	4.37522	3.75612	28.2568	48.6543	17.0852	0.93337	212.908	106.151	7.98909	0.0402118	71.8189	14.5143	88.7374	7.64597	41.3283	116.039	38.767	19.068	7.86304	19.79	17.7541	29.0053	0.145807	3.26837	0.85488	1.40201	4.67659	77.4435	8.28879	0.0689419	21.5115	0.109235	13.1951	1.11429	6.51144	40.9733	5.68664	76.1535	14.8434	54.4701	45.1903	25.7608	56.607
336	0.0649747	0.0430379	17.744	4.66436	0.0146036	24.9524	8.24967	5.45018	55.2461	115.657	19.0128	0.99508	211.143	89.8169	6.11175	0.0553929	74.8501	13.6912	93.6376	9.086	154.07	109.649	76.5887	19.2189	8.50194	13.9902	25.8276	58.225	0.211728	5.46061	0.870218	2.04671	3.84294	119.343	5.61709	0.0816751	23.2036	0.146793	13.7013	0.996727	11.6394	63.4924	12.288	93.6944	15.3364	62.3929	79.0956	15.1597	86.7436
337	0.102139	0.0220753	37.2697	9.00367	0.0101283	22.6606	12.6375	4.71938	64.6672	45.6778	29.8833	0.944332	204.888	75.4669	4.16376	0.0216059	77.5832	12.5441	86.7326	8.36362	82.2824	80.7563	56.3852	18.3339	4.21999	19.536	21.3032	61.9993	0.231886	3.10455	0.832764	1.28127	4.47116	208.235	1.97654	0.0738061	35.1608	0.196298	23.9717	1.28108	12.5491	116.598	4.73862	102.966	19.76	48.8028	110.96	13.2702	82.3755
338	0.0969456	0.0155152	19.9972	6.03712	0.00752534	24.4099	10.8441	5.86117	47.1251	72.6562	21.7938	1.1782	175.5	52.504	6.59443	0.0411566	77.9571	11.1326	83.1781	9.7151	119.208	97.2871	43.217	18.2947	6.86056	11.2457	23.2819	39.5769	0.182317	4.23136	0.733484	2.34055	4.10771	81.9009	4.99409	0.0460963	31.3704	0.0792166	14.3766	1.59184	13.1167	58.5179	7.83197	86.557	18.601	38.0553	92.7941	10.8861	96.8679
339	0.0462137	0.00814098	11.6621	2.60797	0.00620171	18.7782	5.05797	3.01202	31.744	54.5924	14.7823	0.847631	130.929	64.1942	6.36591	0.0421085	68.971	15.1832	82.9901	4.50896	46.0269	104.798	43.7999	18.5125	8.79185	15.8706	11.8358	10.9035	0.0968893	2.55971	0.690218	1.13874	2.99467	28.2332	5.40842	0.0231163	29.7488	0.0540093	9.73797	4.17084	7.65327	14.3413	6.38696	73.7759	20.6384	22.4847	52.1073	7.82939	52.8143
340	0.118014	0.028801	27.5593	7.02786	0.011867	40.8126	8.17513	3.77756	33.2234	73.8497	21.5757	1.14449	220.295	79.712	8.47204	0.0393549	90.9072	13.1672	88.1877	8.74128	110.551	135.107	56.2967	20.1103	9.067	17.8391	19.4625	31.9863	0.288131	4.53993	0.796776	1.90144	3.96316	96.8777	5.10634	0.09318	38.1082	0.123413	15.7056	1.33686	15.7278	59.0642	8.51538	67.4077	20.1195	56.8506	110.34	17.0656	84.1278
341	0.0393673	0.0117486	9.37395	2.03857	0.0065147	14.0359	1.25455	3.16099	18.1711	41.213	19.3103	0.661092	87.9073	69.813	3.77142	0.0448383	84.3205	12.8599	77.0122	3.36678	56.2613	109.861	25.9453	18.9374	2.73331	11.4153	13.7243	22.8963	0.103844	2.32249	0.800739	0.988583	3.27022	66.1672	5.24091	0.0221769	12.0151	0.0769662	8.59989	1.81084	6.27368	17.3079	4.34915	52.4858	17.2902	40.2581	62.8169	9.27917	41.0875
342	0.0789622	0.0619014	33.3885	8.17787	0.0203841	23.1187	4.97132	6.87275	32.4976	124.777	32.0525	3.14508	147.971	79.3986	8.1083	0.133537	105.956	14.3464	89.2946	11.6028	104.976	178.344	91.6355	23.0926	21.237	14.5377	31.9649	44.4018	0.236681	4.90304	0.856056	2.43097	4.2087	204.372	6.85396	0.0855173	54.3589	0.0575934	14.4259	2.86464	16.1587	43.4245	13.4439	100.011	37.5674	40.6321	153.101	11.5117	96.2937
343	0.0684711	0.0163457	17.0462	4.80606	0.00876637	33.5127	8.45837	5.30248	41.6699	52.6392	18.6622	0.948332	209.16	69.9664	7.34844	0.0337268	54.4743	11.8116	96.2021	7.43907	104.612	95.579	47.2518	18.3425	3.51235	12.8349	21.8032	32.9508	0.159032	4.22182	0.80092	1.19079	3.08589	108.222	4.4625	0.0525779	15.6972	0.112846	14.4806	0.978313	10.4319	55.8279	8.37888	71.9823	13.1482	48.5435	81.8754	17.1653	65.4587
344	0.128069	0.0234452	49.7166	5.42773	0.012479	32.9312	6.96745	3.72049	41.9545	150.447	19.2787	1.54827	340.304	156.653	9.88005	0.132878	102.616	23.3189	117.882	8.23455	131.834	150.379	105.483	21.9079	17.9779	28.1039	18.4997	21.4351	0.172223	3.04393	0.93315	4.41913	4.70224	85.5703	10.7709	0.06316	29.1241	0.101162	17.7977	2.00507	20.0472	34.8791	15.5313	78.6881	19.7449	40.2121	90.7431	16.1764	75.3247
345	0.0741435	0.014907	16.7455	2.2973	0.00845822	23.8323	2.61273	3.02944	28.7022	48.2109	17.5757	0.629679	108.871	55.3331	5.26394	0.043147	58.7847	11.8928	76.2256	3.30086	75.9902	95.0771	35.4224	17.8038	3.27571	11.0212	12.8068	25.7127	0.172654	3.31715	0.796396	1.33278	2.75439	74.4161	4.72977	0.0343707	13.8912	0.106087	11.4328	1.96398	12.3204	23.318	7.18368	48.391	13.436	41.0334	62.5347	11.2457	52.1422
346	0.0906742	0.0234299	35.6846	7.8168	0.0129179	14.6555	7.17439	5.21377	87.0225	115.605	28.2772	0.714868	176.755	72.0652	3.2577	0.04889	70.7517	16.3334	98.4993	5.96959	143.086	136.59	90.7661	20.0073	11.0919	18.9078	31.4223	35.6557	0.195947	4.0769	0.784705	1.16545	4.30219	119.546	3.89109	0.116831	37.8644	0.134584	20.5985	2.79248	16.5883	40.781	7.89988	136.697	25.796	35.5253	110.129	7.45812	130.407
347	0.0869013	0.0251143	19.7816	6.36666	0.0105546	20.4683	10.2993	3.87625	43.0416	94.7655	19.8063	0.947227	106.914	54.6402	5.43887	0.0421288	104.797	12.5159	90.9991	5.28606	161.041	128.499	69.7157	18.4608	8.21717	13.8308	27.8997	56.8782	0.302527	6.0707	0.777127	0.881684	3.5805	83.4244	5.2182	0.0464075	21.2791	0.158442	13.099	2.28091	14.2865	38.7229	10.92	86.2479	20.1704	40.6847	113.07	11.1992	80.3847
348	0.170944	0.0149613	40.9264	5.08084	0.00931661	8.97834	8.17278	5.56245	45.7788	163.498	23.6009	1.44509	224.678	100.205	2.35164	0.0958734	118.72	19.8536	105.616	7.90346	175.736	176.817	84.4959	22.0736	17.5132	21.222	43.1648	40.9139	0.209661	4.2379	0.865495	2.12491	6.15416	163.285	12.6791	0.0484027	35.2358	0.104078	14.212	1.14104	31.5613	49.8911	22.2464	75.8157	19.8322	36.9605	160.115	4.68654	128.367
349	0.10402	0.0299027	41.4009	14.4661	0.014632	26.1711	13.2663	7.95438	84.521	162.044	28.4841	1.20334	224.866	59.8846	10.4281	0.0877268	92.0145	11.7471	82.5473	14.9272	179.496	107.228	99.4389	20.0237	19.788	13.0807	27.7038	63.2325	0.240799	6.18094	0.777802	2.11535	4.56049	208.264	5.33983	0.129694	36.6745	0.144576	20.9419	1.96101	25.8671	80.0398	10.3839	117.812	23.4343	51.4847	179.81	11.3554	187.581
350	0.0536696	0.0102551	9.70948	2.78197	0.0061787	24.2275	6.24469	3.27408	23.6135	34.5809	16.3467	0.349288	66.6594	38.1588	6.81767	0.0170105	49.6473	8.91043	68.5962	4.13503	50.0772	70.2609	29.4708	15.2188	2.16891	11.3189	14.392	32.2439	0.125602	3.10072	0.633274	0.765285	3.07594	40.5081	2.15791	0.0287327	17.9437	0.0883826	10.0726	2.11456	7.85755	43.9241	3.91144	74.6277	15.1646	30.4104	68.4347	12.7673	47.0836
351	0.0362858	0.00990236	6.70605	1.34804	0.00670874	21.4104	3.98595	2.81418	19.9992	35.0954	14.7286	0.621569	84.5237	71.3751	6.22743	0.0377664	60.2465	14.481	80.8817	3.69901	54.8449	91.9316	31.7612	18.3105	3.3892	15.9914	11.0483	18.4633	0.112819	2.74639	0.72111	0.877599	3.00441	28.8087	5.36163	0.0256792	14.2215	0.0749615	9.15229	2.78875	4.85575	16.0692	5.95099	57.9222	17.9778	33.2371	40.9017	12.6223	30.2146
352	0.0659082	0.0167032	21.3554	3.89733	0.00794025	26.3572	5.45348	3.83838	34.2629	51.1689	19.1619	0.485414	123.292	62.9211	6.1393	0.0249882	60.5414	12.1627	84.3635	5.925	63.3832	75.8324	45.5545	17.6232	3.8948	16.2717	14.4498	27.7143	0.119761	2.31229	0.70737	1.16363	3.31465	61.5735	1.66744	0.0486791	23.4198	0.0999651	13.7314	2.22326	8.73961	44.5456	5.31094	81.0489	18.0892	33.0125	70.9011	13.9604	60.2244
353	0.25524	0.391421	105.416	43.2521	0.142544	64.4339	8.86628	9.77235	169.59	400.242	35.6952	5.18433	543.973	87.8558	21.6485	0.827281	216.702	17.9544	90.3102	37.7353	885.429	246.276	211.272	22.6771	96.2932	18.3112	103.471	137.786	2.30841	23.8495	0.979822	7.47999	8.15482	399.079	34.0819	3.36521	88.1981	0.47284	42.856	2.44683	58.2283	224.233	25.6865	167.64	38.6609	60.128	350.395	23.7636	302.434
354	0.324136	0.0210412	24.3162	12.5724	0.010579	23.4924	3.85253	2.8553	15.6337	95.9755	22.7527	1.31824	261.382	153.693	2.74682	0.0868196	51.5153	21.821	80.0447	6.86611	157.121	84.3212	80.5696	21.8659	5.33424	37.7595	13.2642	37.7426	0.17392	3.26015	0.780903	8.4153	4.19191	84.5574	10.7769	0.0313805	36.5282	0.0646586	6.61053	2.53666	22.9369	63.8712	13.84	52.7342	24.2205	46.6949	87.9444	17.9338	91.0277
355	0.0734409	0.0164174	19.1683	2.48849	0.00658419	25.4841	3.15421	3.3154	29.7866	62.1027	18.1878	0.667175	146.037	67.4858	5.6809	0.056332	65.2854	16.2679	100.725	4.83879	135.631	92.5663	52.1204	20.0125	4.85599	20.0128	10.7729	18.4518	0.11395	2.57326	0.735125	1.67654	3.19563	49.7112	2.97997	0.0324114	20.4601	0.0991388	12.3236	4.35351	10.4498	21.7618	6.34823	70.1178	19.4774	28.8691	64.478	11.7413	73.1336
356	0.0374	0.00553202	9.8173	1.46871	0.00471676	16.0707	1.81704	2.49374	17.031	44.7162	16.2839	0.275498	88.1267	68.0457	4.06347	0.0316054	58.9447	16.1584	85.8108	2.27764	63.1388	70.3292	34.2974	17.7651	4.70339	19.1756	13.3398	13.8638	0.180683	2.54647	0.754957	1.00856	3.80956	16.6039	2.85747	0.0131778	16.2968	0.0841391	6.9547	3.68736	6.88563	12.8419	6.0923	60.3539	21.6401	26.3935	39.0224	7.42162	45.0194
357	0.0551086	0.0287241	15.8805	4.87301	0.0101413	31.4883	5.34952	3.98358	42.3832	76.7731	21.2333	0.834202	211.881	89.7049	8.56008	0.0475435	90.503	16.8503	102.59	6.42723	139.926	104.865	61.4596	20.7135	6.90025	21.0643	20.2478	28.9365	0.171306	4.0961	0.80835	1.97958	3.31757	66.1115	5.67549	0.0553608	26.7057	0.109044	13.339	2.92375	8.00013	30.732	8.78816	79.7902	22.2698	42.6702	68.1332	18.0348	64.0109
358	0.0649035	0.0177376	26.7251	3.58304	0.00715833	28.3392	6.36616	4.19802	45.5084	83.0586	21.1162	1.13182	244.71	96.9424	5.70467	0.0446438	90.2131	15.6119	100.91	7.60926	115.88	96.6422	90.3194	19.4895	4.40499	17.0771	23.6913	23.2447	0.16034	2.85319	0.843248	1.31312	4.32248	77.0097	5.02966	0.0437957	21.5212	0.112156	13.436	1.59574	9.82438	36.8025	6.12185	87.3922	19.0662	35.501	150.662	16.0698	80.9573
359	0.0350929	0.00550325	5.82867	1.6977	0.00371729	15.694	6.27129	2.93106	21.9731	31.8612	16.3618	0.274526	57.1091	33.113	3.83671	0.0107416	57.605	8.32756	71.3864	2.77847	27.5652	66.0425	29.9384	15.6447	1.55435	9.66369	13.4687	20.8386	0.0860369	2.25411	0.603225	0.380128	2.84332	29.3022	0.926595	0.0145105	14.6851	0.0626868	10.0092	1.85492	5.08658	23.4293	2.84585	93.2279	14.0407	32.4442	66.6985	7.64657	50.7718
360	0.354884	0.0683237	120.221	17.8001	0.0291284	18.7167	2.59773	4.24984	27.1175	171.14	40.0901	1.95792	395.788	126.987	5.5217	0.55417	157.273	20.6334	73.3137	3.79101	165.521	150.5	108.53	23.5762	27.4989	24.1822	24.2635	92.6406	0.352752	10.487	0.910929	4.2298	6.92834	862.691	45.5108	0.231784	31.2088	0.192217	9.85538	0.963687	73.4251	54.5497	12.499	51.4746	32.7117	74.9398	161.412	12.4794	210.748
361	0.243717	0.0402198	69.6919	11.9745	0.0188888	10.6319	9.77212	4.66641	65.1727	109.771	35.1355	1.90428	273.405	91.6933	1.89167	0.0486014	57.257	15.3104	94.9024	7.30382	101.944	125.177	41.2674	20.2327	13.0322	16.0755	23.1733	55.328	0.186985	4.09794	1.02887	3.03193	5.274	337.181	3.25553	0.0890816	47.935	0.166904	17.5702	1.04645	42.7981	77.615	9.07315	94.0507	20.5151	50.3232	150.109	7.43297	130.229
362	0.0425992	0.0117012	23.6105	3.95105	0.00648683	37.3865	10.0826	4.17691	47.3323	106.722	18.97	1.02349	223.583	81.3913	10.3669	0.0526326	93.0206	14.7832	104.133	8.17904	103.542	76.9187	108.334	19.9597	8.33325	16.5928	25.4188	23.0154	0.126464	3.58225	0.698552	2.54501	2.88884	51.5987	3.51377	0.0544297	29.2352	0.0578145	18.6182	1.88244	6.44975	41.1673	15.3009	78.9494	16.2469	32.4144	99.5801	14.0699	69.2968
363	0.0611343	0.00681769	9.2538	2.22656	0.00471009	23.1219	8.43332	3.0782	26.5304	36.228	17.4185	0.605308	102.606	45.848	5.89666	0.017285	45.6328	9.51355	77.6013	4.67568	43.0296	68.8581	37.4098	16.0392	2.28333	13.2531	17.7806	37.4854	0.183784	4.01701	0.776309	0.599793	2.4554	53.9848	3.04597	0.019763	12.7568	0.114016	10.3511	0.923956	9.16536	45.3874	5.39215	75.6314	13.6428	48.2016	69.5613	13.1862	57.0295
364	0.0479163	0.00762923	11.8348	2.41052	0.00551785	16.5656	5.7907	3.328	20.3146	42.3239	14.8987	0.392983	130.341	64.5929	3.19469	0.0150819	41.6405	11.3451	82.0714	3.96474	43.1782	64.0439	32.02	16.8134	2.55844	15.6978	13.4647	20.9681	0.157247	2.3061	0.781578	0.583542	3.10733	36.4233	1.30826	0.0251647	17.7934	0.0689596	6.83267	1.43015	6.14327	24.732	4.52566	53.5287	15.1276	31.2703	58.8273	8.8344	38.3787
365	0.220612	0.0578095	135.829	16.5739	0.0183326	18.1874	3.59483	5.4538	36.938	169.712	46.6028	8.27783	414.88	122.936	5.79182	0.71696	216.184	19.3568	79.5418	6.29524	286.681	144.838	158.852	25.1922	14.2648	21.2148	52.2714	103.538	0.496088	15.4826	0.935717	7.80749	7.07894	968.639	37.9985	0.186449	23.7508	0.194527	13.6057	0.516507	35.6699	46.9871	17.3476	56.4782	32.6252	75.7941	253.308	11.0054	210.196
366	0.158336	0.0536266	37.1033	10.5693	0.0174491	42.4394	19.7659	6.17016	69.5557	149.685	26.3333	1.34712	269.95	69.1583	11.8267	0.0477486	94.2985	14.6357	100.629	16.3731	271.957	125.859	105.713	20.288	18.3244	27.463	27.4716	61.8114	0.215537	4.18653	0.754123	2.7452	3.92815	133.266	2.69561	0.131283	41.5489	0.109506	23.0815	2.37378	23.3575	104.6	12.6147	122.236	27.1934	41.3407	138.528	16.5596	117.505
367	0.0553412	0.0114333	13.0035	2.19528	0.00635136	31.6948	5.01297	3.3612	21.9078	29.2429	18.4973	0.557389	195.967	70.5987	5.37007	0.015821	37.256	10.7554	86.387	3.97805	59.9741	68.9195	27.8569	17.3429	1.91894	15.4713	13.2714	28.1419	0.113525	2.80525	0.846764	0.464792	2.52841	67.1674	1.57813	0.0272903	15.6449	0.0930119	8.69437	1.05608	7.14299	40.868	5.11542	58.1435	12.5861	51.3708	66.5768	16.8449	37.905
368	0.0956465	0.0365588	14.5776	9.90817	0.00909987	34.7168	21.8049	7.91647	56.4649	122.507	25.4883	0.828069	254.347	59.7673	11.8834	0.0454819	104.929	12.8194	134.001	15.337	178.994	118.926	105.613	20.9768	11.726	17.1162	29.7655	39.2527	0.174167	4.54059	0.633289	1.94949	3.60976	48.5923	3.41995	0.089219	41.6834	0.0830421	24.2488	1.7616	20.2945	48.4107	9.81534	96.786	22.464	44.4638	152.902	15.8424	132.408
369	0.116823	0.0225226	36.7274	6.03338	0.0116141	42.8378	4.73264	6.92798	40.1324	66.5558	16.6537	1.14546	210.604	84.339	8.90644	0.0572493	73.5313	15.2378	93.7613	13.0746	150.02	97.6781	70.5699	19.4916	12.6289	17.8538	18.22	38.8597	0.233287	4.4164	0.77118	4.2577	4.8713	112.975	4.56176	0.0991574	42.7611	0.129388	16.0466	1.85709	15.3728	91.4203	8.4604	88.103	20.8204	42.1251	68.1102	22.1722	76.1597
370	0.0434135	0.0105626	12.6103	2.37125	0.00656876	33.4979	3.9969	3.75379	21.0351	47.3035	14.7344	1.01486	279.262	109.626	6.8861	0.0318404	69.2655	12.902	92.1086	5.85447	80.3696	76.3358	43.5786	18.9446	3.36484	12.611	19.5679	20.828	0.129551	2.89697	0.920025	1.26035	3.71331	84.0006	4.56921	0.0238512	16.3416	0.0647745	9.16731	0.502506	5.15822	26.0794	9.54162	46.1104	11.0445	51.5819	63.2966	24.6679	41.6798
371	0.0781831	0.0239589	22.204	6.37962	0.0091686	27.5623	7.68102	3.65609	32.4756	57.7907	20.2995	0.899586	184.983	72.7247	5.95744	0.0269561	69.2366	11.4428	88.1892	5.98556	65.7249	111.161	43.1803	18.2794	5.81509	16.0247	19.814	36.5533	0.154038	3.45411	0.816716	1.14679	3.52624	126.976	2.66976	0.0562943	24.3798	0.118118	15.8299	1.11408	11.374	54.6681	6.55051	76.7797	16.2535	52.0178	97.0837	16.5442	62.1986
372	0.0735394	0.0177235	17.7852	4.02272	0.00805208	28.5736	6.79085	4.01609	21.5067	40.0459	16.4718	0.893683	122.101	87.533	6.44921	0.0285719	80.7702	13.036	92.3355	5.04337	84.5373	131.239	35.2395	18.4296	3.6625	13.8544	15.7483	31.6513	0.146647	3.09303	0.824452	1.45346	3.74392	81.0067	4.23583	0.0350099	19.8502	0.0954366	11.8127	1.02869	9.17034	34.1785	5.98782	51.6163	13.7324	54.2455	68.6092	17.6745	40.8716
373	0.140652	0.0371381	51.0554	6.56574	0.011657	34.2618	5.11957	6.31343	50.1377	177.591	21.9107	2.25774	255.789	104.793	8.81497	0.114325	130.661	15.763	102.48	13.3163	287.492	104.405	99.6647	21.9641	12.004	12.3362	13.8946	57.3631	0.382356	4.10154	0.870777	5.0387	5.15502	295.857	9.39154	0.0987742	29.9611	0.117246	18.3278	1.13495	24.3616	112.499	11.2236	77.7229	18.5923	51.6328	114.616	19.2484	154.081
374	0.0507705	0.0116172	9.15869	2.20235	0.00852625	16.2888	1.9131	2.72828	19.598	34.5171	17.7095	0.521366	135.776	74.0564	3.14779	0.024704	42.1727	14.3156	88.7529	3.33781	55.6755	84.0717	18.6577	17.2283	2.92005	15.0222	16.7828	20.2302	0.218746	3.17302	0.902424	0.821569	3.40067	35.6505	3.94443	0.0232048	11.8576	0.0890768	8.65249	2.38622	8.28679	20.7519	6.73189	46.2101	15.4981	39.5639	37.5726	11.3316	39.0043
375	0.0520213	0.0121049	15.9752	3.04097	0.00750337	21.1042	3.50395	3.06966	22.966	41.9716	16.9972	0.676587	109.971	81.1436	3.86332	0.0347801	57.2372	14.9976	81.5077	4.32488	86.8709	87.5765	36.4105	18.0017	2.47387	16.5935	13.9041	22.2216	0.162751	3.08872	0.866678	0.97947	3.60713	55.5175	4.21303	0.0292739	14.1647	0.123704	10.1156	2.16275	7.59488	20.78	7.26855	54.5936	17.107	38.556	44.371	12.6403	35.9318
376	0.0624576	0.0163247	18.2746	4.29162	0.00881855	27.1425	3.66263	4.53333	40.2905	74.0487	19.6464	0.810967	176.376	66.1183	6.7056	0.0299207	62.2101	11.1606	79.7703	6.20947	77.3312	79.2389	64.5049	18.0568	3.86005	11.7184	16.3539	31.266	0.167954	3.36467	0.762821	1.18922	2.50731	112.521	2.54558	0.059638	25.6942	0.100745	12.184	0.999735	8.60521	41.6342	7.39946	74.8949	16.267	41.4928	69.6229	12.941	50.243
377	0.046602	0.0122531	14.514	2.09154	0.00714127	21.4253	1.89177	2.85468	24.9405	37.5369	16.5144	0.494731	80.4121	70.5367	4.4619	0.0249533	58.3434	11.7736	69.3131	3.12742	111.219	90.2501	30.6553	16.212	1.98839	10.1732	14.1553	29.5759	0.179709	2.76818	0.852813	0.919921	3.56049	67.921	2.65022	0.0249737	11.7157	0.140873	10.3416	1.29191	6.10929	29.8604	5.02952	69.2088	14.4422	39.067	49.041	13.3534	37.9137
378	0.0649753	0.0119796	20.8154	2.84423	0.00758146	26.4788	4.87218	3.42412	28.3773	53.6742	16.6128	0.427438	107.933	79.8666	6.55047	0.024004	80.5042	12.1319	79.612	4.06849	70.5554	89.0762	43.9597	17.9138	4.98221	13.7325	14.45	23.8845	0.134501	2.68151	0.788174	0.728082	3.26605	60.1235	2.54125	0.0397814	18.7791	0.114351	12.5753	1.16156	8.65947	31.4864	4.9611	73.6564	16.0581	42.0789	62.7369	15.6809	51.2777
379	0.0624858	0.0268299	22.8091	5.21429	0.0118321	24.0472	5.40557	3.59551	41.1209	49.8738	18.9811	1.11037	114.327	74.9418	5.10769	0.0273949	89.3373	11.7407	81.1065	6.37487	68.6368	115.751	50.9282	17.4128	4.26158	13.434	30.189	59.2364	0.243717	5.3886	0.877404	1.22244	4.15237	137.872	3.42588	0.069894	20.4144	0.191362	15.6337	1.2894	8.69962	47.0857	7.87327	81.0113	16.0068	46.3786	107.294	13.8703	56.3764
380	0.0427065	0.00678866	7.48811	2.5444	0.00468435	34.783	11.4461	3.16988	23.802	27.7066	18.749	0.337934	160.605	51.713	6.85984	0.00990261	43.4738	9.02352	79.0614	3.79855	25.8776	55.9571	35.0944	16.3188	1.40415	14.0544	17.6278	24.0841	0.086915	2.6108	0.675334	0.594171	2.34425	38.7143	1.58405	0.0204733	16.5073	0.0575177	10.9777	0.77348	4.09233	39.4713	4.36289	69.9694	11.5937	45.7959	57.2547	20.3235	32.7308
381	0.055836	0.00948437	11.9646	3.22484	0.00494579	22.0695	8.4295	3.87402	31.9796	46.4864	17.166	0.340419	120.261	45.0387	5.97012	0.014508	37.5097	9.58364	82.6763	5.18626	49.6069	66.337	43.1243	16.6764	2.15726	14.0966	11.1709	24.1721	0.099398	2.17109	0.682872	0.610395	2.81939	62.2672	1.12014	0.0264858	17.9925	0.0909722	10.7587	1.95317	7.56503	39.586	3.74538	83.3755	15.0495	35.5533	78.4318	12.5629	63.4977
382	0.0545323	0.0164672	15.893	2.95386	0.010127	43.3727	7.05303	3.63015	24.2942	35.1371	16.8241	0.745819	209.858	120.422	9.05566	0.0240664	69.4065	13.4653	98.5354	4.92099	74.7234	95.3915	44.3517	18.8203	3.76694	15.6013	18.6325	29.8503	0.112185	2.63433	0.860423	1.01584	3.86549	71.2335	4.25057	0.0430511	17.9174	0.085491	11.8589	0.675212	5.78845	42.5011	6.64264	52.8588	11.4024	64.3834	61.6912	30.4416	29.9005
383	0.142161	0.0654741	55.5668	13.3141	0.0185727	36.049	4.5755	7.17753	74.3823	142.786	18.1805	2.04026	197.315	89.6173	10.9839	0.116419	123.669	14.1968	93.4319	14.771	321.732	179.337	124.6	19.8658	17.3421	12.1156	24.0118	98.3139	0.2516	4.47091	0.830571	2.7693	5.73757	291.442	13.4182	0.129468	32.3849	0.133809	20.9314	1.35333	24.0281	92.2543	10.735	120.718	15.9096	46.0315	185.185	22.6609	150.93
384	0.0292382	0.00877643	7.26773	1.8084	0.00497726	27.0308	6.2313	2.8502	18.1266	43.5298	17.2911	0.527238	182.89	94.1879	5.15281	0.0165745	63.6288	14.457	113.306	3.62132	54.2546	60.3782	42.4642	19.7936	2.10944	20.1192	20.9242	23.8209	0.112516	3.05383	0.791269	0.576487	2.36773	30.4885	2.35208	0.0217307	13.1117	0.0542498	8.89002	1.44557	4.35639	27.0266	7.77568	53.6784	15.6042	49.4946	50.8038	15.996	33.266
385	0.0795991	0.0216736	21.0999	5.2527	0.0121792	28.7352	5.33394	6.13054	45.5033	58.2384	26.5116	1.04546	135.488	90.6955	6.11082	0.0320723	110.953	12.4406	91.8754	8.71767	49.2053	124.797	65.0967	20.2224	4.13051	13.1917	25.1768	46.2247	0.207774	3.91352	0.827027	1.33998	3.99595	126.823	3.81457	0.066953	27.7558	0.128329	18.4797	1.12911	12.0345	56.6118	4.85676	100.163	19.5656	55.975	66.4227	17.7726	56.2291
386	0.0723187	0.0226133	20.2314	6.9059	0.00920979	30.208	12.7683	3.56182	53.682	76.0536	22.6697	0.757459	254.571	70.0828	7.365	0.0264961	71.8561	11.541	105.286	7.1972	133.214	138.553	70.0758	18.1171	8.25206	17.3192	30.2402	45.3837	0.224598	4.93123	0.755934	0.475915	3.26718	121.567	3.52461	0.0562115	23.6033	0.124779	17.1641	0.975449	10.4094	82.6184	5.74951	81.2294	17.5694	45.7312	130.267	18.9974	81.4865
387	0.235839	0.152699	241.454	27.9808	0.0482234	50.8811	11.2463	4.55374	124.373	353.019	41.5929	2.55904	835.073	204.383	11.435	0.225684	226.661	23.8	123.758	36.1172	254.414	217.48	212.203	25.0338	55.5456	36.7032	29.2573	49.5463	0.783834	5.65871	1.00691	5.80822	8.17402	200.858	21.7902	0.725581	56.1484	0.192209	30.3606	2.21723	57.2382	101.235	15.3449	198.229	46.8101	56.8535	196.991	26.7072	232.384
388	0.0504195	0.0143464	15.1554	3.15331	0.00833887	26.8232	5.67897	4.24526	31.1486	39.979	16.4407	0.674204	133.977	75.55	7.08387	0.0222784	52.4866	11.4389	85.2497	5.69487	55.1692	97.8936	43.0611	17.0394	4.3806	13.5464	16.7585	34.3566	0.132486	3.05973	0.785428	1.10384	4.01041	69.0014	1.97124	0.0437573	25.2832	0.0889383	12.3272	1.50433	6.35173	36.7506	5.68437	75.9295	15.2059	34.3278	86.631	16.8919	50.2016
389	0.0730156	0.0114361	19.2005	2.31974	0.00685563	24.534	2.91512	2.89916	14.4032	67.8119	15.2279	0.47748	165.417	91.2526	6.81277	0.0326083	77.9982	14.6324	92.9142	4.93956	114.717	87.5638	55.3936	19.5926	5.17566	16.0882	9.94448	15.4557	0.100147	2.23408	0.771212	1.16101	2.97403	53.5978	4.10441	0.0350736	17.8195	0.0595594	9.59043	0.99977	8.08212	23.3558	7.49646	41.4448	13.081	40.5901	56.3838	12.9937	45.106
390	0.0378444	0.014506	6.93579	1.64062	0.00631324	24.3855	10.0293	3.66672	23.6306	50.1721	16.9815	0.76596	107.122	64.4922	7.39082	0.0510425	104.575	14.7479	93.5702	6.90417	105.098	84.2536	87.2003	22.1355	8.9017	18.6538	15.4695	16.3785	0.0801241	2.91489	0.61412	1.40892	2.63714	27.8707	4.9495	0.033046	30.2061	0.0372532	10.4122	3.6849	4.94781	13.7993	9.09521	59.1403	23.8727	27.8556	65.6339	9.4453	41.0257
391	0.0327327	0.00829527	4.95899	2.01144	0.00364728	18.0064	7.26774	4.58203	30.949	50.3971	16.6287	0.285862	119.238	43.037	4.9211	0.0339338	64.9353	10.6788	86.1438	3.35856	158.019	71.4537	34.9004	15.4638	3.91524	11.5287	22.9817	48.4374	0.210759	3.76575	0.710731	2.27897	4.36271	32.8574	4.36771	0.0124329	15.0781	0.0637294	11.6233	1.00013	5.65038	42.5523	8.40986	63.7768	13.3239	42.5132	78.6258	9.74364	69.1683
392	0.0560782	0.0154949	19.171	3.52221	0.00796455	24.3258	5.3366	3.16243	27.8078	62.8867	16.6493	0.68884	153.303	91.9701	6.18077	0.0384066	77.2573	14.7509	87.1786	6.84285	50.9559	83.9302	52.6358	18.5602	4.37917	20.6596	18.9532	24.4845	0.126462	3.03602	0.814977	0.779643	4.09216	44.5696	3.29847	0.0471955	20.5438	0.0884444	11.3281	2.33461	6.87349	21.5469	7.16934	66.7979	19.3982	32.7163	72.0591	15.2196	41.8809
393	0.0330605	0.00886583	9.28482	1.35012	0.00631262	21.2672	6.44755	3.21203	20.6911	51.8481	16.8576	0.501426	137.528	75.0597	4.65215	0.0257675	60.7809	14.3291	106.676	3.64207	77.6631	86.8576	40.8879	19.4366	3.01809	16.1269	22.3731	15.9871	0.152285	3.24888	0.809721	1.30037	3.26779	40.9378	2.96327	0.0215561	12.466	0.0763929	10.7352	1.52477	6.43292	23.2978	8.16988	54.9627	14.778	42.0792	56.019	13.8314	44.2403
394	0.0319274	0.0130933	10.2611	2.74439	0.00522184	24.7793	11.0829	3.83772	28.3887	59.6315	16.0339	0.735867	244.116	89.6397	6.4683	0.0462812	79.6495	17.3525	115.011	7.91819	130.256	70.5729	73.1603	21.4095	3.93167	24.2472	18.4468	12.3644	0.11841	3.01689	0.694938	1.6747	2.65212	27.2345	3.93752	0.0321581	30.6013	0.0453773	8.98928	3.15769	4.46069	18.6915	9.56962	46.9218	23.0269	25.7895	85.5094	12.4972	55.2364
395	0.046563	0.0209923	18.6473	4.67118	0.0118316	31.4433	3.82636	4.24116	36.7271	73.5904	21.317	1.36636	327.123	153.844	8.77339	0.0701046	127.977	20.3776	114.767	9.71647	170.089	84.7829	60.678	22.4509	7.23993	22.993	23.8823	28.7554	0.202495	3.92013	0.916321	3.15592	4.11752	72.8263	10.3581	0.0644448	20.6344	0.110151	13.0106	1.44602	7.54332	27.8823	12.0017	49.8062	22.4454	53.9962	59.7037	20.0153	53.2448
396	0.0468684	0.00934001	17.8562	4.07288	0.00630887	27.345	18.2038	4.46721	52.7373	41.8952	20.6557	0.485521	156.592	54.126	5.4256	0.0116757	64.0391	9.36776	79.2457	5.20191	47.4207	77.7306	45.1426	17.6104	2.53686	16.8906	16.2609	25.8984	0.101432	2.63716	0.729598	1.2268	2.31815	79.5797	0.56645	0.0328972	27.2966	0.0802632	16.2799	1.42513	7.12441	53.9382	5.60361	94.1967	14.3186	41.5354	87.605	12.6798	62.7475
397	0.0771999	0.0223335	19.326	3.54997	0.00978213	23.8354	3.57915	3.8352	31.5812	51.9097	19.6918	1.06951	196.171	95.9322	5.4289	0.0296014	91.947	13.7367	102.669	6.53427	69.9316	88.176	35.4701	19.0917	4.1444	16.7619	18.0587	36.9823	0.108161	2.62081	0.887426	0.825349	3.65875	113.853	3.85991	0.049472	16.805	0.0932344	11.7723	1.37121	10.8986	45.7763	5.53938	61.2208	15.402	51.5478	97.7026	18.8871	57.3092
398	0.0918336	0.022995	29.0027	6.56642	0.0116236	43.0128	12.4791	4.95607	43.5729	46.9516	18.377	0.87591	189.328	76.5593	7.73123	0.0185517	79.5467	10.5412	86.0412	8.64023	72.1328	95.359	50.8751	17.2751	5.76157	14.859	22.9991	52.8844	0.183186	3.55669	0.806278	2.03942	4.02455	116.16	2.18103	0.0612518	27.0991	0.115706	19.4219	0.805767	11.5023	89.4022	8.39032	93.9628	12.7721	51.1213	98.4794	25.2894	63.922
399	0.155392	0.0562281	36.4283	14.871	0.0141981	47.6515	19.7159	8.55691	86.5398	213.359	19.4491	1.39222	346.449	68.0086	20.4848	0.213734	144.88	14.3391	116	23.3917	697.12	152.518	168.317	19.668	25.1636	20.8908	43.0871	111.76	0.559938	11.1861	0.805031	3.38898	6.21406	78.7322	17.2665	0.129611	35.9827	0.119776	26.9948	1.66568	32.6078	110.56	15.4809	107.987	23.0384	46.6001	224.759	27.7823	220.638
400	0.0615103	0.0153953	20.2193	3.2882	0.00961636	32.8912	5.82464	4.03484	27.6789	52.1223	17.368	0.939949	219.293	101.879	7.19616	0.0305341	73.8361	13.7559	99.1155	6.33389	74.0774	116.636	49.0765	19.0285	4.99928	16.4453	17.5195	25.3159	0.119112	2.73783	0.860168	1.32871	4.24449	82.4489	4.99673	0.0469898	23.4628	0.0840455	15.1128	1.0749	8.57889	43.7056	7.27752	65.0278	14.7728	48.4884	88.548	19.7704	42.5334
401	0.0958544	0.0194929	17.3691	8.38213	0.00945831	28.5416	6.02511	4.05161	49.9679	85.719	19.4254	0.860134	112.73	53.7374	7.20394	0.0329223	84.3304	10.6935	75.2824	6.4819	98.392	112.42	58.8484	16.4814	6.51761	11.4909	18.568	50.9962	0.190036	4.12816	0.777271	1.33708	3.90452	107.535	2.8116	0.0355249	25.4861	0.0948143	19.1151	1.31498	18.4688	75.7969	8.76693	144.532	13.2951	45.6823	68.4137	12.663	112.486
402	0.0511868	0.013439	11.4855	2.92077	0.00801851	30.936	5.87327	2.95819	23.2954	44.4747	17.7488	1.00426	215.685	92.3368	6.89135	0.0295953	67.1691	14.4195	97.1774	5.48883	61.2394	71.6717	34.2968	19.9249	3.27719	18.9189	22.6882	27.9657	0.134186	3.37316	0.870804	0.961078	2.93435	41.7722	5.10099	0.0312529	14.4867	0.073567	9.50278	1.57256	6.85884	27.849	10.9101	48.1487	16.0078	49.4491	62.0654	18.5652	38.5282
403	0.169645	0.0507327	45.2444	18.6481	0.01633	24.2808	5.10164	4.45287	39.037	136.209	31.667	3.10852	144.066	58.4567	6.12318	0.140083	83.679	13.9774	65.7173	7.6893	129.418	110.097	118.561	20.5246	11.7934	19.757	42.3503	91.4469	0.361742	13.441	0.658065	2.37343	6.19471	509.271	24.7187	0.131893	47.6703	0.253771	11.5144	1.3009	26.6618	75.3308	12.4009	76.5028	31.2537	50.5068	236.719	10.7863	196.136
404	0.080932	0.0379126	28.7461	6.75494	0.0155526	34.2187	6.70609	3.97252	46.374	78.4853	21.3755	1.34678	360.281	131.132	7.41088	0.0565517	103.789	18.3002	107.916	11.5744	117.906	153.94	65.0093	21.4967	10.9543	24.6944	19.6214	30.5325	0.314172	4.14067	0.955304	1.81928	7.19586	97.0411	8.10898	0.124187	35.282	0.130394	17.2934	1.60415	11.244	36.7318	7.03092	69.5097	22.2528	60.3363	85.0233	20.7326	75.4099
405	0.0362984	0.0103097	12.7807	1.58709	0.00516743	35.9146	6.77834	2.83135	16.6537	33.4549	11.731	0.528124	203.344	114.527	8.01877	0.0229271	89.018	13.7437	94.8469	6.14033	117.344	72.4088	59.8945	18.7981	1.96341	16.7237	11.327	15.2843	0.0891094	2.31562	0.705445	1.29661	3.03278	57.6804	6.70853	0.0184933	20.1854	0.0481348	7.05908	0.538325	3.16069	30.5589	6.55626	41.9513	10.3776	45.3749	69.5065	23.1413	28.1226
406	0.0918787	0.0440549	55.1753	7.9432	0.0147641	33.7209	7.2133	5.20922	72.0937	245.743	31.9081	0.940758	412.123	161.383	9.84966	0.301626	166.296	24.8005	123.247	8.88556	426.462	125.805	185.525	25.2252	20.4957	23.9333	27.4638	35.9468	0.146659	3.29236	0.891518	2.5618	4.87704	122.721	12.6207	0.102402	44.467	0.0754326	24.162	2.88942	19.2986	51.7768	13.0878	99.5877	35.428	49.9171	138.05	17.5357	133.994
407	0.0890189	0.0178187	38.7595	5.78389	0.0107957	30.3013	11.6249	4.22578	48.1876	101.036	20.4868	0.911624	272.672	102.851	7.02734	0.0352036	74.4984	16.9814	107.066	11.739	72.3136	87.8506	80.9187	21.4262	7.9744	28.0881	19.4591	17.654	0.17034	3.16235	0.766141	1.75355	3.86581	77.8705	2.85644	0.0729434	33.1664	0.0924987	15.0095	2.70243	12.5378	40.8745	8.06775	93.0494	23.4489	33.9176	73.2111	15.7124	72.0013
408	0.0475068	0.015517	8.03931	4.10572	0.0091853	27.8045	9.27237	3.96934	37.763	72.2667	17.4565	0.869972	145.525	51.0275	8.93408	0.0621921	81.4195	13.7786	96.5405	9.85587	135.078	116.651	55.1321	19.2854	9.08325	13.743	26.257	24.6314	0.239476	7.68859	0.726894	1.86652	3.44483	39.1758	10.0346	0.0552133	27.7093	0.0671988	13.5387	2.50424	9.05587	39.1927	8.3683	85.1427	20.8488	32.7113	78.7099	12.5223	84.8794
409	0.07483	0.0285095	19.0379	4.83393	0.0137406	32.4949	6.95398	3.68606	30.8275	65.2857	22.3694	1.077	178.276	85.6543	6.73625	0.0406944	76.6006	13.6223	82.614	7.35579	79.262	102.472	66.1388	19.8349	5.58817	18.5365	18.3778	29.1851	0.184232	4.33689	0.808252	1.32859	2.70437	142.42	5.1395	0.104618	26.886	0.154728	12.5803	1.06633	9.12262	44.7044	9.86229	66.5681	20.7319	54.6681	86.3971	16.0304	49.0583
410	0.172888	0.00798152	24.87	22.8005	0.00546014	35.8026	33.808	6.79618	28.6323	65.668	34.1241	0.876474	1443.09	77.5286	12.6072	0.0347149	133.305	10.8692	117.635	8.62965	569.079	161.555	42.0801	19.787	18.0549	24.0363	106.206	107.555	0.552219	9.04655	0.868723	20.1157	7.98037	562.193	5.81152	0.0179389	59.8068	0.122201	19.3591	0.148717	12.3054	286.777	7.32003	52.1102	20.9231	98.0528	233.183	20.7684	275.556
411	0.0543181	0.0133955	14.4323	2.71057	0.00557592	21.1972	6.52155	3.01825	23.8014	40.127	13.9286	0.840748	133.156	67.8307	4.66891	0.0252144	57.2045	12.3554	85.5773	6.49961	119.472	78.8541	31.0339	18.5005	3.47309	13.0848	13.3345	15.8299	0.110191	2.52218	0.804192	1.62576	3.7372	58.2783	2.83038	0.0241809	16.5402	0.0789806	11.7703	1.11902	5.82153	27.2836	7.38918	53.5252	13.4613	39.4624	75.2158	11.9559	41.3665
412	0.38189	0.0365802	58.7083	12.2264	0.0233653	12.1772	9.74821	2.71725	15.0949	103.016	28.7561	1.58853	239.909	112.804	4.41062	0.224742	88.0552	15.9951	83.3902	5.93336	52.8508	219.004	57.7489	21.7391	27.8978	11.6979	44.8865	60.5138	0.203131	8.26027	1.01623	4.7945	6.76256	279.481	17.7082	0.122678	26.7506	0.12775	7.73597	0.238251	59.2952	42.9537	9.84491	47.5295	18.5034	72.0386	115.273	8.33545	137.559
413	0.0422447	0.011611	11.6536	2.19269	0.00600394	24.8589	4.51765	2.96317	16.6977	44.8869	17.42	0.565394	184.479	96.9659	6.21591	0.0204205	60.0374	14.0933	98.3592	3.85106	72.1941	91.423	33.0732	19.4177	4.31207	16.1416	22.794	18.7462	0.16077	3.03883	0.832727	0.867102	3.64444	28.5135	3.2013	0.0165884	16.8831	0.0629927	8.91616	1.18106	6.58088	29.5947	6.46987	44.3735	14.7671	49.6023	52.5166	16.8033	36.3436
414	0.0720057	0.0352961	22.1257	9.14218	0.0176038	33.7706	13.5323	4.90739	66.1194	128.084	25.1059	1.58053	221.598	72.7155	13.0871	0.11923	87.2977	15.3528	98.4433	15.3142	105.491	117.835	105.468	21.2127	15.2473	23.1961	27.3422	44.4794	0.269311	7.7984	0.766705	1.75298	3.94211	118.549	11.994	0.23093	42.9765	0.147446	17.9154	3.56888	14.306	64.6239	10.2823	117.756	37.8375	40.3527	143.124	15.4785	117.868
415	0.0572897	0.0127428	11.8784	1.52018	0.00628309	17.7479	2.07605	2.69996	27.1916	33.3548	18.6267	0.642358	118.078	73.3049	3.24049	0.0299032	48.6485	11.8991	80.5297	4.31818	46.634	80.4026	30.7003	17.2916	3.15437	12.8161	11.8077	21.4513	0.11608	1.92394	0.870968	1.09144	3.63788	62.7787	2.32869	0.0211302	14.2475	0.0907126	8.93994	1.39652	6.56355	19.9322	4.69307	62.9015	12.1387	37.5528	58.0133	10.6508	42.291
416	0.0263492	0.00997518	7.00135	3.28809	0.00647189	27.1911	6.24692	3.71193	28.1643	25.7486	15.0409	0.546289	117.234	55.6	6.26863	0.0192696	65.7245	10.2398	81.7156	3.69752	93.2386	75.1321	26.2063	16.3705	1.94703	12.6496	18.3503	46.272	0.180171	3.54826	0.76945	1.02093	3.56212	48.4174	3.86541	0.0276742	14.9571	0.0986968	11.1099	1.26677	3.60261	44.6054	6.66508	58.3917	12.6957	41.3224	56.3672	18.8591	34.1121
417	0.171474	0.0712679	103.756	18.5861	0.020808	41.5189	7.9639	5.81721	84.1391	174.577	37.1792	2.21049	241.905	130.308	8.72981	0.0382024	147.154	16.537	123.678	20.011	125.164	154.752	104.892	24.7111	13.7648	19.597	17.2045	55.3886	0.175594	3.19655	0.913927	3.50699	5.86108	261.752	2.02306	0.210985	57.8999	0.229647	30.8813	1.28544	29.1075	89.1558	4.68271	227.094	30.9177	89.0972	93.4438	23.5529	199.635
418	0.0345041	0.0157147	9.02203	4.14779	0.00947577	25.7747	6.74297	3.4106	33.3452	67.6861	18.5176	0.72009	220.369	89.9972	7.88881	0.0328129	65.3247	13.4848	91.6779	7.73816	50.9265	66.3292	52.8091	19.4036	3.86037	19.5011	13.2732	23.3947	0.177935	2.64199	0.750328	0.952827	2.73141	49.3382	3.31967	0.0752651	22.2432	0.0797131	10.3314	1.56704	4.56396	23.6646	7.15281	72.5811	19.9562	39.8148	38.5448	15.748	43.2914
419	0.0405312	0.00782275	10.8775	2.30774	0.00558549	31.6735	5.30528	2.42995	16.4155	22.517	16.6419	0.365796	103.288	57.0214	5.83042	0.00762425	34.2109	9.53463	75.4699	3.01551	20.4367	62.9781	21.2039	15.5988	1.28721	14.1739	13.7887	27.0558	0.0920138	2.16851	0.732495	0.357886	2.82919	43.3108	1.37357	0.0164669	10.6318	0.0598549	8.04752	1.47914	5.57282	41.2692	3.66343	63.4366	12.8918	46.6947	50.3674	24.0145	35.2596
420	0.036926	0.0119234	8.5217	2.03034	0.00726075	29.6485	3.98581	3.41566	16.0626	35.9276	13.6947	0.690299	107.459	77.1805	7.48223	0.0308638	62.6563	13.0799	85.6628	4.01441	69.1173	84.8451	36.5885	18.6383	3.2611	14.1191	14.081	23.0984	0.11661	2.80557	0.751003	0.920676	2.76547	52.9049	4.9385	0.0296389	14.4786	0.057354	9.13582	1.3802	4.19707	20.3483	9.37064	44.2408	13.1484	45.8096	48.5629	17.8673	27.7074
421	0.090741	0.0193663	15.1895	5.49305	0.00933812	26.7702	4.54427	5.19802	37.3926	57.3801	16.8984	0.696405	144.738	55.5368	8.99693	0.0346267	56.8832	11.9243	90.8174	7.64933	78.0384	92.2446	37.9809	16.088	5.23598	10.8151	21.1367	49.9726	0.204029	3.66781	0.769929	2.34457	4.99087	76.4701	4.59741	0.0387013	19.8259	0.102663	12.6484	1.57856	15.6049	82.7623	5.81145	88.3234	11.7002	38.6219	83.2008	17.3492	83.6737
422	0.045226	0.0137894	11.8455	2.8686	0.00631751	29.4087	4.66802	3.39068	25.3587	38.6893	16.6915	0.810273	184.101	80.9265	6.20175	0.0232867	63.5817	12.7072	95.4026	5.3329	77.1313	78.9582	41.4501	18.2331	3.02459	15.3581	16.633	23.0362	0.106912	2.80604	0.803103	0.854239	3.17607	46.2732	2.61849	0.0240525	19.3125	0.0587193	9.39324	1.74147	5.99577	32.089	6.28614	55.8673	15.9571	36.9978	76.6903	18.8445	39.705
423	0.0937176	0.0150832	25.7374	6.97818	0.00626181	26.9468	13.9977	5.49803	43.3567	86.7611	20.2562	0.863059	209.309	55.05	11.0709	0.0478246	69.1093	12.7832	101.826	9.14014	57.8277	81.3858	75.6536	20.4206	13.8705	19.1442	11.939	26.5002	0.0998437	2.34903	0.624335	2.28023	4.44365	51.7206	6.52035	0.0784548	36.783	0.0438086	15.7542	3.01946	14.1887	36.4255	6.69079	98.7023	26.0563	29.3283	107.287	19.4188	102.707
424	0.0522016	0.0196492	19.3946	4.92152	0.00642294	21.9936	3.32596	3.81466	55.2988	117.266	14.238	0.789411	131.563	56.0738	7.33666	0.0459448	91.9168	12.8735	91.6223	11.0215	138.128	100.564	119.161	17.8532	6.50892	10.2947	11.346	22.7108	0.141274	2.12033	0.668504	0.799636	3.47521	48.5036	5.37235	0.0636487	28.9785	0.0528533	17.8673	3.14387	8.24604	27.7906	5.49742	100.68	19.9593	21.2744	127.2	12.3713	92.8616
425	0.0149647	0.00545737	3.52427	1.21646	0.00391592	15.7379	1.98268	2.24756	17.6904	24.7809	15.5264	0.217347	73.7086	43.9217	3.62434	0.0129463	29.8177	10.3712	72.6062	1.85838	31.3031	52.7949	18.6329	15.1027	0.898943	12.0058	11.6257	15.1638	0.110802	2.1456	0.686698	0.599123	2.30976	14.8923	1.24749	0.0139003	9.62416	0.0654254	7.47061	2.90459	2.36265	15.0512	3.95636	52.7641	15.4672	26.4696	29.1757	9.08954	25.7758
426	0.0797843	0.0219306	45.0367	6.20543	0.00959298	35.7748	20.0615	5.61003	88.0843	172.586	30.3722	0.671672	396.151	180.198	9.24881	0.0522822	144.551	21.5282	139.158	9.83189	287.933	100.965	188.802	24.3608	13.6673	32.8069	23.9721	34.8439	0.121374	2.72235	0.782217	3.19988	4.73949	131.841	1.20564	0.101854	41.6834	0.102176	30.4612	0.925214	14.3083	65.7416	13.071	186.95	20.9613	61.1231	82.0655	16.4144	162.343
427	0.0596141	0.0271637	19.4089	4.4654	0.0105894	32.0162	7.7027	4.05636	30.7644	70.4984	22.4163	1.28824	268.581	94.4856	7.5469	0.0376994	90.6145	14.1699	96.3107	9.79574	101.676	98.1274	62.6583	20.9309	6.51446	19.7419	17.876	31.1103	0.160792	3.70204	0.84676	1.2886	2.96021	92.6065	4.57649	0.0768576	26.2173	0.102893	11.7448	1.20402	7.3362	39.4016	11.348	64.0121	22.3163	53.3391	93.2773	14.7665	51.3276
428	0.0359274	0.0137237	12.1283	2.20791	0.00810327	26.723	2.66856	3.13707	15.3263	55.5747	16.3318	0.671905	227.295	145.921	7.16448	0.0418478	72.4326	17.2576	103.286	5.83908	79.8656	61.699	66.2595	19.8831	1.92694	19.2909	12.5061	18.5929	0.124985	2.11536	0.858415	1.1855	2.50514	93.7839	7.36965	0.0403498	10.1924	0.0685846	8.37216	0.638087	3.70331	18.412	11.7511	37.0962	14.2545	48.5789	46.1516	17.1952	22.819
429	0.0258358	0.00538196	6.18109	0.953107	0.00482714	22.1733	3.09935	2.58911	24.3395	34.1105	16.7711	0.267019	76.606	54.6653	4.66636	0.0228199	60.9776	13.753	84.8836	2.99146	71.6079	74.1779	26.0624	16.8135	2.24374	15.7136	19.555	20.0631	0.168412	3.24445	0.69031	1.21793	3.27168	14.9082	2.11286	0.0147126	9.71621	0.07098	11.1132	3.13477	3.97486	17.4403	5.51219	77.767	14.4886	27.7744	34.3919	10.4692	35.3114
430	0.0141321	0.0024288	3.09151	0.723998	0.00239635	14.0872	4.54855	2.88698	28.7294	25.1195	17.7286	0.230058	77.5667	45.6809	3.17063	0.0167631	47.6291	10.4959	84.8767	2.91416	23.0347	54.1754	31.367	16.0019	0.736101	11.8411	30.6872	25.0765	0.112611	3.2111	0.666713	0.868398	3.09546	6.99045	1.63905	0.00481477	9.48083	0.0477412	6.74543	1.23811	2.28932	21.2132	6.92631	75.7928	14.0335	36.245	52.8524	8.23563	31.0667
431	0.0582619	0.0153603	14.8922	3.38761	0.00736756	23.4987	5.32847	2.87764	19.3569	77.9716	22.3218	0.750828	294.653	117.803	6.3332	0.0292222	82.7631	15.5199	114.897	4.26014	82.622	106.927	45.6501	20.1911	8.85029	21.005	22.5643	28.658	0.244159	2.99195	0.984962	1.29825	3.58776	52.5868	4.96608	0.0194609	15.5754	0.094865	12.6959	0.866393	9.03057	29.1734	9.34896	55.4961	19.3207	65.4725	62.7064	19.2461	51.2801
432	0.0418989	0.0130837	13.6596	4.20126	0.00915231	34.1067	7.75932	3.45169	24.1929	41.7649	18.7387	0.677675	252.167	90.3479	7.1094	0.0176854	48.2414	12.496	89.3122	7.83596	51.5565	55.0913	37.3358	18.2619	2.71608	21.625	12.8779	22.1073	0.115727	2.30115	0.772393	1.37679	2.62581	76.5152	2.52545	0.052682	21.0402	0.0580686	12.7447	1.03089	4.03786	46.9235	7.16623	57.0602	16.3704	48.8128	46.7631	20.6638	28.272
433	0.115873	0.021714	45.8878	9.40015	0.00723832	25.9182	48.8816	3.72855	69.1247	335.717	23.4658	0.742304	120.495	70.8787	9.52331	0.117583	227.449	12.2946	113.49	6.71398	1064.3	288.503	162.64	21.2679	41.9466	13.7328	57.5209	77.2034	0.390103	10.8735	0.742555	4.61841	6.23305	150.395	8.80491	0.0378621	27.2272	0.165255	29.2519	0.559673	23.6105	105.203	17.8352	103.029	16.1397	74.7661	235.054	14.2773	259.525
434	0.110262	0.0182897	22.4908	6.65626	0.00912344	26.8711	11.1406	5.06884	37.9362	53.1163	16.7567	0.880709	148.404	54.5692	7.17511	0.0352994	71.1092	11.0307	81.0976	9.39902	63.3088	92.885	39.5285	17.7469	9.13731	17.84	25.1406	38.0934	0.264943	4.57917	0.774758	1.7187	4.38868	62.7806	3.58235	0.0474173	28.0507	0.0961727	11.1272	1.51161	16.8422	50.3824	8.60912	84.3595	17.544	39.8991	76.4227	14.237	67.3659
435	0.109543	0.024677	37.154	12.0437	0.0104768	40.6314	13.5593	4.68445	51.8496	93.4022	21.4636	0.891353	161.404	54.0243	10.9061	0.0362372	80.7124	12.2557	86.8471	13.1163	107.765	101.993	87.0305	18.4066	12.0216	20.0416	22.0583	41.6279	0.192261	3.81894	0.620431	1.96242	4.64084	77.7101	2.32409	0.0894936	49.881	0.125835	19.0911	2.99471	13.5665	69.8723	7.4432	105.481	25.3342	32.4086	152.397	18.0514	101.279
436	0.229946	0.223227	103.683	38.4155	0.0285451	30.401	6.75073	5.8197	35.9268	422.795	49.9555	8.95336	292.444	111.92	10.1432	1.05426	192.839	21.918	99.6666	5.15334	521.118	208.585	309.69	27.9418	38.8172	23.7933	127.442	259.647	0.927821	45.1021	0.837908	3.91449	7.40169	1072.74	64.1386	0.340024	37.0336	0.276358	14.0856	0.985054	56.3167	83.1721	27.6487	63.0635	42.1026	89.0891	545.012	17.5238	392.425
437	0.0979077	0.0398623	24.0207	8.60009	0.0163819	39.1566	6.59515	4.14665	40.1903	94.2598	21.4105	1.39474	254.719	79.8282	10.2954	0.0466442	73.4266	14.3065	89.5808	14.538	115.9	88.8642	69.5213	19.5922	10.3008	20.4131	18.841	30.3436	0.2045	4.23156	0.757981	1.71396	3.30939	103.426	4.83029	0.139096	40.1165	0.129319	16.647	2.21141	10.7686	55.7101	9.77337	89.831	23.1812	37.489	79.5646	17.1598	66.3875
438	0.102868	0.0627757	65.3082	10.5151	0.0175223	25.0774	7.51922	4.72961	97.1157	89.0016	36.8263	2.27382	449.204	219.885	4.6763	0.0728671	165.353	19.5279	99.9397	12.5975	216.929	105.037	106.248	21.3063	8.7815	22.1022	33.5751	99.6588	0.405906	4.46987	1.09082	2.29221	6.72491	677.705	5.75695	0.209796	33.4517	0.30283	30.5464	0.437568	14.5472	115.157	9.4671	121.134	24.9954	79.2139	133.335	15.3574	114.894
439	0.0548744	0.0130322	18.9603	3.75647	0.00796939	26.7284	5.33893	3.51909	54.2616	64.7652	18.285	0.689823	117.67	61.097	6.79861	0.0403531	70.1156	13.9932	89.5918	6.2852	67.039	89.5627	70.5957	18.8025	4.97418	20.0656	12.1939	16.3551	0.113383	2.84297	0.689613	1.46624	2.7475	29.3284	2.52967	0.0566197	27.9532	0.0948033	15.2342	4.03208	9.50929	21.051	7.75061	102.03	21.9054	23.6989	68.0998	11.5941	51.1977
440	0.0578002	0.0106927	15.6119	2.49188	0.00683915	24.6148	2.5058	2.84011	16.297	50.7937	14.5584	0.661358	150.464	92.1286	6.27305	0.0387811	59.9267	15.5963	90.0567	4.43505	77.3265	75.5195	34.3046	19.3595	2.94098	17.62	9.74267	15.43	0.104065	1.93603	0.74541	1.18786	2.91873	30.7844	3.71117	0.0256184	13.6091	0.0599504	8.66655	1.91166	7.19937	17.6347	6.25305	48.9899	14.1415	36.7039	43.7769	15.4356	40.1909
441	0.065676	0.0130318	20.1253	3.23833	0.0059907	29.9119	8.53205	3.43233	27.5726	41.8716	18.6801	0.552135	294.275	122.64	6.39009	0.0248618	58.7927	16.5009	110.992	6.68842	101.405	73.1505	40.1023	20.235	2.87593	23.2227	14.649	15.3522	0.105793	1.96808	0.8702	3.08653	3.6879	62.0179	1.69867	0.0371644	20.1549	0.0755081	11.272	1.13596	8.24668	44.1161	5.41857	43.919	14.9025	49.5059	66.9519	17.6709	41.609
442	0.046392	0.0481731	27.7536	4.44066	0.0141921	32.6985	6.07892	5.06904	48.0124	137.665	22.4195	1.70446	228.887	103.161	8.82467	0.0987901	132.62	18.2044	92.7032	10.7078	212.205	71.0242	157.383	22.4639	18.7784	21.4174	28.2753	59.9953	0.324016	4.82442	0.894008	2.31178	3.72373	109.997	9.51194	0.124355	39.3767	0.110772	14.3339	3.12274	7.00319	42.5555	17.0719	111.547	32.7119	35.2213	91.4023	16.3889	64.8503
443	0.0613659	0.0137378	15.8853	3.4468	0.0064371	28.1376	4.23313	3.18602	27.3225	45.3572	12.8437	0.492445	150.804	65.3332	6.78863	0.0196348	59.9263	12.3829	83.8597	5.23901	84.3966	88.8144	36.3054	16.2924	4.74669	13.2382	13.6416	16.7742	0.147314	2.33302	0.699511	1.14524	4.82108	34.7543	2.99812	0.0283082	27.4142	0.0626081	10.3046	1.90639	7.9647	37.6182	4.38789	64.8769	12.4138	30.4516	82.8512	17.2713	58.9361
444	0.032717	0.00637373	7.07421	1.36735	0.00454117	19.2009	4.03956	3.73959	20.4007	31.6773	15.1848	0.375273	74.8598	39.0692	5.61595	0.0272087	42.5377	9.77692	72.0663	3.13452	47.4076	70.4684	39.9111	16.2836	2.59516	10.3583	13.0623	22.4817	0.0969957	2.6575	0.643664	1.12972	3.03754	31.8483	3.17479	0.0221079	16.6138	0.0413426	8.98784	2.21282	4.72534	22.3015	5.34709	74.1086	15.0437	26.4545	63.3747	11.5048	42.0146
445	0.0170793	0.00940211	7.18723	2.71264	0.00600276	17.7543	2.98543	3.37387	30.327	41.9415	19.5627	0.272839	108.688	62.6389	4.98353	0.0235924	54.7585	12.5771	92.5347	3.67623	55.0618	58.122	35.6893	18.361	1.74761	17.4281	19.9917	27.3096	0.159459	4.36401	0.738049	1.42749	2.88979	33.6023	1.09277	0.0285691	15.959	0.0720218	11.0132	2.64077	3.09094	22.6149	7.98533	64.5791	20.67	41.5383	37.4784	10.9559	41.8836
446	0.132409	0.0186332	43.0422	7.03007	0.011062	25.3158	14.6386	5.14297	50.7544	111.118	20.0799	0.895567	233.109	61.7084	7.70983	0.0681459	62.857	14.9853	96.9001	11.1535	41.6598	73.0085	89.1457	19.9374	12.5006	25.5703	8.57482	17.1048	0.152149	2.31197	0.635404	2.45799	3.69462	57.441	2.63298	0.120101	48.7496	0.0661116	11.1203	4.4407	20.6336	26.1908	8.03169	104.263	24.4837	22.8799	82.7943	12.7031	96.2999
447	0.030388	0.00762693	9.4671	1.80736	0.00378214	28.8208	5.60311	3.50473	20.7238	31.9898	15.017	0.319318	186.783	63.2064	6.42643	0.0193072	53.9581	11.4712	98.0382	4.29321	79.8229	57.268	34.1594	17.2311	2.48175	14.7535	16.9067	14.3734	0.0943718	2.55853	0.718853	1.22208	3.23773	15.7858	1.89389	0.01968	17.4539	0.0431565	10.7116	1.47042	3.53456	25.9454	5.25765	52.8051	12.7732	33.3402	56.1962	16.4203	40.2032
448	0.0636769	0.0170325	16.8561	3.76909	0.00849968	32.5098	5.8571	3.27094	25.1792	47.7808	17.6429	0.847512	215.616	102.938	7.02786	0.0325608	72.7008	15.9887	98.7246	6.45605	126.741	84.6291	43.9935	20.4237	5.2704	23.4699	13.6719	19.3779	0.0993554	2.33729	0.784192	1.49879	2.87795	59.609	4.87324	0.0566335	21.7347	0.071274	11.4905	1.66682	7.07854	30.7969	7.3776	47.5848	16.8436	41.2221	63.8246	16.9716	36.4559
449	0.181757	0.0361602	97.2771	15.6405	0.0188397	12.5532	19.7859	6.24935	135.622	280.928	39.6432	1.3213	495.721	163.734	2.82903	0.0740781	97.5183	27.6388	144.794	10.8241	222.755	186.94	176.713	25.7512	40.8938	36.526	49.9356	41.7844	0.214264	4.13914	0.86722	1.81127	5.85897	224.447	8.00279	0.169484	60.5904	0.133714	27.5955	3.07632	37.7876	59.9033	12.9704	188.979	37.5242	46.7765	121.772	7.63369	250.624
450	0.0613382	0.0157309	21.4486	5.79744	0.00915031	47.7778	19.3199	6.9149	93.0219	58.1184	20.2154	0.67644	218.226	89.5711	11.1518	0.0268728	72.9886	14.4431	104.995	8.02011	159.37	122.493	81.596	19.2611	5.27101	20.7189	29.2279	32.2954	0.176679	5.60756	0.806512	1.84121	3.32077	95.2915	2.11347	0.0599366	30.7026	0.155689	26.0314	1.50127	7.60221	58.5493	7.01203	115.061	16.2363	42.7779	104.772	20.209	67.7879
451	0.04745	0.00333988	8.55723	3.78454	0.00296541	29.633	20.0071	6.27555	45.0326	43.7138	39.0774	0.285103	530.426	83.0165	6.56676	0.0097491	38.9672	12.2356	171.109	4.23746	376.624	156.287	31.2516	20.3793	5.48539	17.2772	180.944	64.249	0.217396	7.40134	0.703434	7.85476	4.69615	131.356	0.4993	0.0128491	33.0199	0.0810253	16.6958	0.119328	6.08731	71.1772	4.48823	55.7536	16.3427	91.4986	269.276	21.7106	164.904
452	0.0358986	0.0110205	9.65147	3.86641	0.00659847	34.9221	11.4078	3.25928	42.0105	47.6309	20.0778	1.07627	264.74	67.6494	9.06058	0.0267168	75.7845	10.7626	90.7637	6.0111	106.413	86.6937	65.4781	18.8913	4.12776	16.2292	19.61	46.6965	0.243544	4.34601	0.860969	0.692408	3.25404	75.4731	6.39227	0.0779883	14.0364	0.158895	17.5658	0.70158	4.84468	47.8425	6.74834	76.3682	18.2689	53.2816	80.4111	25.9717	51.5574
453	0.0620135	0.019512	19.2929	4.06798	0.0112154	22.325	3.86118	3.02505	23.8745	63.0729	15.5028	1.02072	241.407	126.05	5.58695	0.06097	73.0287	18.1854	96.3598	7.92495	120.297	80.1448	53.5375	20.109	5.60644	21.307	11.4916	21.2545	0.117567	2.14776	0.861717	1.50001	4.05852	50.8557	7.45657	0.0571627	18.4651	0.0682608	11.4585	1.83852	6.3831	17.8769	11.35	45.332	17.1246	37.5095	45.1351	15.344	29.1592
454	0.0286133	0.00379696	9.78028	1.62954	0.00488649	19.345	3.74933	2.68706	30.1414	64.7622	19.4908	0.155803	132.861	51.1317	9.15107	0.0277711	87.4706	13.7453	107.285	2.79218	63.3552	71.6139	45.7006	17.356	2.6456	19.6331	25.5369	20.4663	0.203806	5.56031	0.725873	0.705268	2.77087	8.16996	5.63397	0.0121839	7.48849	0.0964224	12.3151	2.23333	9.49401	19.7061	7.20116	86.9564	17.8222	47.572	54.0056	16.1826	53.7673
455	0.0273637	0.00744031	9.44148	1.89572	0.00486191	24.1565	4.23114	2.38401	32.4975	31.2172	12.5945	0.362364	136.315	62.7509	5.06873	0.0180996	39.3997	11.2281	75.5985	4.3943	35.8219	46.1304	36.0759	15.887	2.1609	17.3759	9.99032	18.327	0.0987239	1.99008	0.700434	1.19244	2.67069	22.0262	1.6542	0.0307651	13.5538	0.0645529	10.3985	2.42333	3.48657	23.1678	5.92835	69.2301	12.0474	28.3821	43.0615	17.7181	37.333
456	0.0387764	0.00791024	10.3291	1.5722	0.00633572	16.6958	1.31742	2.51659	21.2798	31.8879	15.1251	0.446282	93.9101	63.878	3.11287	0.0301511	50.6527	13.8329	74.0247	3.58034	40.7965	72.8253	20.2211	16.4992	3.16603	15.9999	12.3484	14.831	0.142022	2.20541	0.835991	1.30502	3.67937	31.8291	2.66599	0.020718	13.0717	0.0937931	9.68853	2.86605	6.21485	16.2562	5.882	51.242	16.0367	27.0754	33.1051	9.55884	34.2523
457	0.0300451	0.00847203	7.83358	1.38354	0.00623194	30.3403	6.51844	2.75876	22.8181	29.8237	15.0464	0.542034	213.383	81.6024	6.73632	0.0183832	37.1659	11.6232	84.6747	5.99412	24.4243	59.4389	40.7206	17.9399	2.52212	17.8137	13.5394	17.2282	0.0893275	2.23595	0.767302	0.76793	3.04202	28.6937	4.01743	0.0347839	17.5304	0.046089	8.38649	0.687719	2.66818	20.69	6.18032	49.918	12.2643	38.4251	50.7508	20.3707	25.6916
458	0.135762	0.0921653	46.8719	22.1216	0.0440819	42.883	8.37539	3.98535	52.5112	186.449	32.0527	3.27014	536.573	161.392	10.6086	0.111916	140.315	23.3931	122.213	47.2976	160.081	142.684	177.37	26.1454	19.1744	39.8791	29.4011	26.0851	0.232741	5.87844	0.824484	2.58207	3.29483	303.43	12.3338	1.05416	55.934	0.204119	17.8315	1.79894	15.2998	45.979	12.4872	97.511	39.8533	54.3291	101.749	20.1793	93.2557
459	0.0363722	0.005548	8.30424	1.59432	0.00446673	23.387	5.57901	2.7878	22.5388	46.0654	12.7034	0.41448	99.8449	61.0489	7.7565	0.0262535	64.9588	14.3302	91.2905	3.58267	51.9367	69.5031	38.3142	17.6047	4.02607	18.2653	17.2908	16.6299	0.127211	2.67348	0.650204	1.20149	3.42029	21.8195	3.05062	0.017373	17.7848	0.0522174	8.77416	3.29086	5.89913	18.0232	7.13092	66.5274	15.1558	26.9757	41.6172	15.183	36.4064
460	0.0414533	0.0121406	4.91506	6.8078	0.00426974	39.1509	8.2688	4.3154	45.2377	56.5292	17.1845	0.313433	362.151	49.9351	11.6895	0.0319789	134.491	12.0514	99.8194	4.55291	941.787	80.9454	54.6906	16.3437	6.83437	15.236	22.5815	65.9736	0.192791	4.77052	0.718017	2.1385	4.26852	91.9449	8.05168	0.021593	16.0769	0.0691572	13.8653	1.01182	4.22879	89.2207	10.3837	101.258	11.892	63.7507	61.9906	25.5528	87.8749
461	0.0541131	0.0231987	17.1379	4.61739	0.0108253	37.2302	7.07142	3.51647	41.7076	62.5156	20.362	1.03517	177.401	84.9965	7.60038	0.0413696	101.067	14.8338	94.1048	8.04661	109.284	97.0432	69.2968	19.4977	4.91383	20.3566	18.3983	25.1975	0.149039	3.68612	0.725714	1.01407	2.80683	64.1169	3.91141	0.0967025	22.6356	0.102593	14.4694	2.00208	6.28735	33.0521	9.59821	74.1619	20.0927	35.854	82.8086	16.5194	49.7906
462	0.0259872	0.00674936	7.79037	1.2001	0.00357405	32.047	8.134	2.66209	12.8606	31.348	12.7838	0.397935	154.865	93.765	6.59537	0.0155521	56.2117	13.9363	100.336	3.82074	82.263	55.7321	52.2752	19.3123	2.11563	17.3189	9.45036	9.67127	0.0678129	1.76028	0.65389	0.641058	2.39188	23.3361	1.82052	0.0169402	16.1595	0.045925	5.62319	1.14894	2.72428	19.4439	5.57013	38.3471	14.6748	36.1813	56.3755	16.1984	29.4547
463	0.0544895	0.0245808	14.8445	3.00222	0.00962737	31.5244	5.79166	4.29364	46.9934	103.156	18.7312	1.94233	284.817	126.463	9.83801	0.072456	139.543	15.2935	109.631	7.70823	64.1694	120.174	72.8164	22.6696	13.972	13.2039	21.0714	23.3532	0.120791	2.64612	0.828403	2.09423	3.94959	61.313	9.58066	0.041471	28.1801	0.044549	14.8898	1.93332	6.65437	20.0054	10.467	87.0682	15.8449	42.5534	56.8451	21.8732	61.2108
464	0.0649432	0.022693	15.3783	5.60062	0.0119194	49.5305	11.0397	5.19735	46.6211	88.0914	16.9816	0.857773	202.859	73.6705	10.5262	0.0539033	74.8674	13.7523	76.5301	11.4024	209.731	95.8892	90.6103	18.2685	10.8252	17.4927	19.0536	32.9046	0.238272	3.5803	0.707715	1.90684	4.00161	51.3869	7.37739	0.0845266	33.6646	0.0719742	21.2427	1.97528	8.95098	75.4108	9.88614	105.493	19.3603	30.7839	112.863	22.1482	65.4592
465	0.0324189	0.0090228	6.68151	2.78967	0.00502439	29.8482	10.2832	4.13985	31.3276	38.374	16.7262	0.419695	145.586	48.7618	8.10106	0.0185314	40.4832	11.2068	96.6013	6.07473	57.2883	68.877	35.2077	17.1434	2.73604	18.5156	12.8954	21.234	0.0915215	2.72448	0.622987	1.12856	2.61215	15.3706	1.4334	0.0253451	20.8128	0.0453445	14.2217	3.03508	4.62096	29.7584	5.77595	79.2252	16.1539	28.7452	51.839	17.0054	50.0125
466	0.0218375	0.00694112	6.57077	0.954863	0.00481138	18.1645	1.91806	2.52782	10.3046	29.3707	13.6303	0.378373	109.734	86.1352	4.47781	0.0250476	46.3638	14.2415	81.8431	3.04303	54.5765	60.4542	31.7656	17.3532	1.52075	14.9942	9.68429	10.9716	0.093604	1.76134	0.782258	0.674422	2.77106	23.6602	2.825	0.0162168	11.9644	0.0485244	6.27368	1.73742	2.44212	12.0262	6.59382	36.0607	14.4008	32.5724	31.9973	12.3502	20.0925
467	0.0542665	0.0119415	20.3922	3.82864	0.00865956	27.245	5.0744	3.84213	30.4577	91.8801	16.0601	0.511277	151.467	96.1338	7.14355	0.0382435	68.7306	18.2857	101.972	6.58432	60.7232	87.5812	68.8413	20.4995	4.57527	23.8286	11.4348	12.8047	0.0981927	1.93995	0.683344	1.45441	4.0437	39.4031	2.37276	0.0498133	21.4532	0.0745656	11.3868	3.04332	7.52842	19.2608	6.8599	92.1248	19.8744	29.5464	59.5025	14.2799	51.7934
468	0.0924013	0.00466456	8.34189	9.95879	0.00429901	42.923	29.8585	3.75032	63.1412	28.066	16.9344	0.803372	259.914	42.2161	10.4826	0.0131982	46.5658	9.62001	99.9912	6.59916	384.286	78.3724	43.7323	17.3907	2.67491	26.4101	70.1165	80.3442	0.227653	6.15373	0.593264	3.9496	2.61276	224.163	5.3541	0.0178511	32.4498	0.160136	17.0613	0.214159	6.30431	166.055	4.53336	98.991	11.0791	75.481	144.094	22.6561	98.3487
469	0.0244286	0.00475651	4.4473	0.755754	0.00353694	14.6251	1.25099	2.27723	10.0072	35.9847	15.439	0.162943	85.0972	67.0755	3.79005	0.0150603	39.5983	12.4978	85.0822	1.9237	22.1293	59.8805	24.1798	16.9453	0.752113	12.3346	8.72266	8.47787	0.0696338	1.45249	0.689493	1.04405	2.27139	19.7163	1.16428	0.00813231	9.84341	0.0363836	6.85979	1.80728	3.49484	12.5091	4.22682	44.868	11.598	34.0082	28.2085	11.0228	26.6068
470	0.0762825	0.0285282	25.0597	4.23095	0.00929434	26.3077	3.22268	3.25814	24.8207	80.3864	21.0581	1.66452	360.559	191.524	4.74019	0.0478757	100.257	19.8136	121.096	9.0335	104.085	98.8264	83.2446	23.4455	8.84356	24.3697	13.2312	18.9494	0.101245	1.48446	0.874517	1.84677	3.63029	70.7518	4.70835	0.0497539	20.9882	0.0581289	11.6196	1.81809	9.97455	26.4653	8.10642	62.5364	20.628	49.8369	58.6084	16.6838	52.2257
471	0.0249006	0.0167555	14.1827	2.96774	0.00949412	10.6744	21.5398	3.48599	91.2528	82.4483	34.4301	0.993203	439.196	166.105	2.80716	0.040424	176.114	20.2892	134.626	7.19689	126.335	66.4899	181.108	21.2118	10.8713	28.8951	64.5868	63.4692	0.325597	3.66972	1.04814	0.546152	4.31019	88.5741	4.72153	0.0821968	26.576	0.201511	38.2686	0.84769	3.50481	59.8982	9.53619	123.708	33.8967	55.4529	72.7138	9.08873	56.3322
472	0.0814072	0.0912245	32.5683	14.6821	0.0266746	40.5597	6.58176	5.66053	76.428	198.778	33.8652	1.78774	610.252	138.303	11.0539	0.0917848	98.7703	22.9452	122.75	22.5591	208.55	136.206	162.443	24.3228	24.4923	37.9115	13.5493	31.7346	0.260893	3.43247	0.800015	3.21983	3.59229	173.535	9.09688	0.587032	67.5259	0.134941	26.1691	2.84402	12.1767	56.8108	10.3552	159.766	45.4853	48.2097	84.8194	19.4825	112.78
473	0.0242372	0.00518682	5.48038	0.991211	0.00404524	23.8756	2.9145	2.66982	19.1502	24.8513	16.2136	0.24332	100.435	50.6559	6.00551	0.0143683	31.9329	11.4772	87.1052	2.6092	23.9721	45.876	26.5447	16.8676	1.27815	16.1503	11.3303	13.7707	0.0778277	2.04993	0.672749	0.635568	2.08706	17.1364	1.32714	0.0161598	11.2076	0.0549989	8.48101	2.49762	3.41185	15.2115	4.6261	50.0115	14.2852	30.3697	34.6005	14.6852	25.5568
474	0.0754424	0.0111657	23.2701	4.52579	0.00642845	39.0635	12.757	5.95517	48.3427	39.5995	20.9373	0.379179	170.04	60.5981	8.22233	0.0119733	66.5798	10.4263	89.3884	5.52391	93.1165	105.51	49.6038	16.3676	2.83717	14.8298	27.5327	25.9402	0.17554	4.14667	0.775879	1.61564	3.00843	65.1079	1.15681	0.037136	22.3384	0.151779	23.6522	0.695888	11.3357	89.0198	5.38848	111.092	13.0908	51.4814	95.8108	20.9678	67.025
475	0.0297228	0.00668372	9.1887	1.11042	0.00632225	33.7585	3.81648	3.16775	26.2694	39.8818	16.4446	0.383157	139.63	96.4165	7.74704	0.0342888	58.0383	17.9476	101.933	3.43678	43.1026	87.6542	44.3337	18.8941	3.21816	21.2986	14.7793	11.1578	0.0925301	2.57039	0.735634	1.39289	3.32245	16.9679	3.11029	0.0244304	15.3365	0.0588296	12.2427	3.14995	3.94913	13.5832	7.3454	61.8627	15.9423	30.7145	39.4051	18.3787	31.9355
476	0.0352545	0.00702952	7.09656	1.58935	0.00496184	22.3093	2.64312	3.8433	27.4354	38.4896	10.2234	0.432456	89.1708	49.7608	6.23066	0.0354265	58.3711	12.2512	80.7101	4.85196	108.745	66.221	53.8627	15.4589	3.3351	11.7035	12.222	20.1664	0.119874	2.19571	0.676329	1.28976	3.29269	25.8681	4.55814	0.0174166	15.1421	0.0345252	9.69182	3.69189	5.20082	27.9278	5.11576	65.0356	13.018	19.8221	75.8181	14.0393	44.3933
477	0.070142	0.01557	20.1253	3.38119	0.00729241	28.8277	5.29768	2.73752	19.0927	55.3205	16.6612	1.07876	261.345	129.887	5.24097	0.0295894	71.4667	14.9878	93.1367	5.97206	73.1119	87.4848	43.7003	20.8454	3.88984	19.6199	11.9439	20.8141	0.129914	2.17497	0.878938	0.973817	3.80751	50.3651	3.19558	0.0320315	18.8189	0.0681172	10.034	1.25584	8.07514	26.2002	8.08245	49.0159	17.3392	51.0314	64.8755	18.2683	41.6979
478	0.027573	0.00820011	7.6946	2.01584	0.00489295	30.495	3.49913	2.7018	23.8281	25.4686	12.8956	0.299991	133.28	69.9188	5.74411	0.0121409	50.0826	11.7048	82.5763	3.82425	52.5057	62.6731	36.0295	16.3641	1.58788	16.8446	11.6297	14.9401	0.0936202	2.16891	0.708228	0.800045	2.98757	29.1848	1.4965	0.023023	12.5054	0.0717284	12.1133	1.45254	2.89522	29.6199	4.54612	70.3015	11.8564	34.7949	53.1478	20.5408	28.8766
479	0.0852585	0.0261597	46.0882	8.80379	0.00856681	44.4847	12.2177	3.80273	41.1096	66.457	28.1139	0.921802	409.631	144.803	7.95085	0.0151476	89.6831	14.4198	109.505	9.29821	111.732	69.8332	74.7162	20.2385	6.16956	24.4309	17.0561	33.9452	0.128347	1.86387	0.745212	2.83643	3.89018	160.081	1.34263	0.0594535	39.1572	0.106964	20.392	0.66952	9.40133	134.414	5.66692	88.2052	17.841	66.4091	68.7055	25.6304	54.9117
480	0.106696	0.0314127	36.8817	3.8283	0.0150777	36.5651	5.38141	4.81911	32.4776	109.28	24.0641	1.27634	260.527	133.481	11.1148	0.0482938	119.195	16.8315	104.193	10.8343	97.3533	137.693	99.4926	21.7094	8.58069	19.1352	11.7759	19.565	0.226412	2.31391	0.837748	1.92869	2.64783	170.198	10.0261	0.131817	19.3106	0.0889983	14.6488	1.18012	14.8027	53.8317	8.46086	80.1276	24.9457	48.1362	67.702	17.7983	52.8922
481	0.017819	0.00434714	5.3269	0.710419	0.00468268	28.5913	3.73388	2.18393	22.5843	36.3793	16.8436	0.284872	149.464	111.126	6.30909	0.0217805	65.6603	17.3993	110.796	2.95112	36.0489	48.8794	59.0122	18.5048	1.9778	25.615	24.5964	10.4372	0.161078	2.95659	0.795682	0.559379	2.66952	9.83404	2.39065	0.0168459	9.75234	0.0579254	10.0228	1.75608	2.32319	13.0462	6.81335	84.5261	13.2887	41.6439	35.1244	14.5896	27.3018
482	0.0937552	0.0347834	27.9617	10.5925	0.0173017	35.9867	7.40672	2.95172	31.5558	106.085	33.4013	1.36665	345.256	112.322	8.30602	0.0484721	102.008	15.1029	84.7738	10.749	81.0447	80.9243	109.343	22.3043	6.13684	32.3171	18.5007	40.7085	0.203179	4.93765	0.801716	1.31778	2.13903	152.701	5.75298	0.168921	31.5393	0.164629	11.8044	1.2055	9.02605	54.7469	14.6288	65.6708	33.9166	65.1793	82.1638	17.4116	51.766
483	0.0271895	0.0116601	5.50943	2.11918	0.00542037	26.3928	5.22021	2.70265	23.7683	65.0212	13.2461	0.48244	174.244	55.7937	9.4801	0.028223	42.4623	13.2845	88.1441	6.95081	42.2776	59.2335	58.7746	16.9265	5.00866	16.4168	8.37494	10.331	0.10958	1.78163	0.61076	0.923043	2.50126	30.9834	7.49756	0.0304764	16.0567	0.0401568	9.48601	3.06131	3.8988	22.6444	5.28189	68.3098	18.5756	24.7594	55.7882	16.1606	48.6561
484	0.276527	0.0465071	56.9906	9.94301	0.0211214	17.3237	15.6223	4.98437	36.0217	103.687	33.082	1.99151	272.66	135.124	5.21017	0.180449	143.395	19.3641	101.705	8.15376	90.7586	211.682	53.1195	26.8554	25.3196	18.5401	22.4284	50.9099	0.119539	3.75276	0.918923	6.02969	9.32828	263.475	17.808	0.0892685	42.6688	0.0699595	13.3814	1.02778	43.362	42.1381	10.7969	66.8704	29.5696	64.944	56.0987	13.7686	129.228
485	0.0447991	0.0166887	15.2784	3.60651	0.00829271	38.6188	8.37154	3.49163	25.2904	56.2571	17.3559	0.976444	204.044	97.2096	8.24628	0.0347542	77.2762	14.2	99.5159	7.39471	68.5647	71.4288	69.0546	20.4123	4.10213	19.1634	17.1894	23.1631	0.126882	2.83846	0.740427	1.11665	2.66954	46.5571	3.9749	0.049893	21.9138	0.0679608	10.6517	1.85296	4.97382	27.0078	9.43341	57.1402	17.7027	38.9843	70.2305	20.9009	41.1497
486	0.0389139	0.0140967	9.71157	1.94644	0.00784732	26.5249	4.58542	2.9087	21.3956	57.9367	21.9198	0.711933	216.627	133.807	8.093	0.0431267	74.1617	19.0839	116.3	5.80302	44.5068	78.3195	54.4853	22.367	5.82653	27.1431	12.6533	13.6087	0.110035	2.41474	0.827237	1.08994	3.01292	44.963	4.08385	0.0421211	21.4118	0.0752638	9.89105	2.0598	4.41638	16.914	8.24168	50.3843	25.8426	43.7692	43.5839	15.121	33.8231
487	0.0684895	0.0119362	20.4682	10.6879	0.00465468	32.9619	3.87039	4.6385	26.6518	62.7734	29.9119	0.485603	204.968	70.036	5.7142	0.03911	70.8691	15.0961	91.2446	2.14226	357.218	100.072	46.1401	18.7498	10.0711	18.4506	38.712	87.9579	0.216695	7.88285	0.729967	4.34882	5.40231	97.757	3.68658	0.0218518	24.0468	0.0986631	11.3029	0.845317	14.4276	51.5527	10.3356	69.1658	23.6875	57.0118	101.121	19.6693	194.517
488	0.0425005	0.0198172	19.1612	3.82704	0.0129974	27.5988	3.35572	2.71845	23.4734	75.1677	17.5792	1.11119	310.004	163.425	7.06218	0.0563999	81.5596	21.0684	105.979	8.51932	63.0311	64.9708	66.2408	21.7489	4.33916	31.9186	13.2028	17.4657	0.140617	2.26672	0.923412	0.99556	3.14789	47.7622	8.08469	0.0663023	18.9794	0.0946695	10.0636	1.97645	4.86092	15.2041	11.7377	47.4019	25.8122	43.5172	36.8904	20.6252	25.9829
489	0.0282596	0.00490964	5.95385	1.44754	0.00496063	17.7217	2.45818	2.70457	26.6282	26.8108	14.0583	0.162964	89.3492	45.1267	4.63717	0.0188175	35.9885	10.6328	67.3873	2.29634	99.7529	55.517	16.8704	14.8278	1.71752	13.4776	9.35877	20.3739	0.139745	1.87682	0.710224	0.975534	2.38109	33.8553	2.07465	0.0188127	11.5538	0.0702818	10.0779	2.30601	3.76262	26.6503	4.06339	53.0386	13.0758	24.9356	40.7846	9.52627	34.2108
490	0.280839	0.0243227	77.7586	7.28001	0.0184564	9.24687	13.6572	4.95414	48.3288	237.719	34.4493	0.897202	145.558	117.35	2.48639	0.123547	154.242	23.804	92.5813	5.92861	155.005	263.819	184.445	23.7841	24.5586	27.6678	25.3049	41.1138	0.150452	2.93701	0.876917	2.35788	8.27115	249.83	10.8369	0.0773649	43.6108	0.139233	21.7955	2.84703	46.2579	46.3029	9.32718	149.497	38.7011	51.3974	126.686	6.23102	160.849
491	0.0292465	0.0107869	6.7681	1.68721	0.00579795	23.497	5.27489	3.0918	17.6321	36.4183	17.1226	0.801377	159.861	96.5945	5.65035	0.0279892	60.6031	13.31	91.4159	5.18513	40.0591	74.8387	46.0106	19.343	2.69931	16.9601	13.6907	19.4645	0.126964	2.12739	0.748058	0.985131	3.1458	41.3488	4.0581	0.0288495	13.3921	0.0548786	8.99818	1.07411	3.17305	19.2646	7.26878	41.0903	15.9339	44.79	49.3069	16.4126	26.491
492	0.0170567	0.00202445	7.59341	1.10579	0.00209092	39.2073	8.85615	1.84623	20.5038	37.2167	37.137	0.117656	364.376	124.114	9.11003	0.00983645	78.9896	20.6083	220.681	1.07853	601.544	81.5002	52.0846	23.2843	2.21978	35.8883	86.881	17.6896	0.0779908	5.19226	0.769167	0.340823	2.46462	13.13	1.4739	0.00636559	12.7587	0.0928282	8.23899	0.815163	2.55211	32.2771	4.39361	59.4662	25.2115	107.705	71.8363	31.3361	117.561
493	0.164989	0.0933925	92.3217	21.0565	0.05794	58.363	33.1232	11.5497	202.655	209.373	45.1435	3.502	266.994	86.4454	17.595	0.14741	285.012	14.4841	121.133	44.879	366.521	209.971	268.673	24.9976	27.0752	23.195	151.933	196.563	1.31563	31.2182	0.927388	2.07343	4.75607	402.751	12.9055	1.05114	62.9533	0.430234	68.1406	1.38096	37.3321	213.911	28.185	306.048	34.6031	71.9923	384.492	28.8659	208.255
494	0.269056	0.123647	111.629	26.6807	0.0280815	25.0006	2.78269	5.53167	36.2875	194.662	42.762	4.14653	452.907	110.22	7.71681	0.447267	123.011	19.063	79.3393	7.39636	235.646	159.074	198.336	23.2493	36.9588	23.9482	47.9557	95.1964	0.460851	16.8831	0.88375	2.87567	5.88406	1274.1	39.448	0.349542	45.6349	0.2221	12.7802	0.811184	46.0625	65.678	15.891	56.7033	38.9317	70.77	291.299	14.3113	217.976
495	0.0868728	0.0180317	36.2339	5.40887	0.0104003	25.024	8.94353	3.20363	32.7154	144.114	21.8212	1.53819	309.103	144.23	7.21768	0.0902217	81.3647	24.6563	121.376	9.40387	69.6552	132.022	140.08	23.9517	14.1175	36.5877	12.7131	10.561	0.109304	2.3784	0.713279	1.85763	3.91555	41.5952	9.10656	0.0605745	38.0862	0.0677303	9.8877	3.99586	12.3552	14.5977	13.5935	82.8172	33.1878	27.3156	73.0558	11.8746	67.5607
496	0.0278216	0.0176821	21.0372	5.89242	0.0109332	45.9872	5.91615	4.11486	52.0386	88.9939	26.1926	0.786583	607.804	199.003	13.0087	0.0489903	79.3932	23.2844	149.028	10.9043	197.91	69.5697	94.8525	23.1313	6.57257	38.2796	17.0844	26.3893	0.148647	2.04921	0.861624	2.49093	4.03373	45.5986	5.41622	0.065972	23.9269	0.062993	16.0974	2.27563	4.73292	25.335	8.71062	71.2117	30.0518	50.1884	94.409	37.0195	74.3166
497	0.173309	0.0751071	54.5507	28.6643	0.0269367	22.0217	9.36427	6.89598	58.0646	260.957	37.5632	3.62919	193.097	78.6669	7.93945	0.608078	113.123	23.8623	83.9279	8.18086	160.592	105.625	186.082	21.7412	17.4643	33.2551	58.1325	225.629	0.953843	15.3379	0.766058	2.16341	6.72097	640.6	63.6268	0.413406	55.2945	0.436433	9.8744	4.24289	43.9575	78.7479	12.7273	76.3485	64.852	41.3567	296.234	11.9593	281.144
498	0.063962	0.0758465	25.7797	8.97649	0.0288009	46.4289	6.2656	4.83704	62.1907	134.078	21.91	1.50859	156.207	84.6864	15.4504	0.126049	105.71	19.1869	94.6783	17.0054	190.791	96.7893	132.126	22.0078	14.0542	26.0635	23.377	38.5806	0.293264	7.80218	0.709147	2.36017	3.35436	164.454	9.86261	0.612572	55.7874	0.241666	19.7112	4.08026	8.09728	42.225	10.8834	124.183	36.9532	35.4107	93.5706	16.7486	77.5382
499	0.0302718	0.00620375	7.24973	1.09348	0.0060007	18.3267	2.66584	2.41005	26.718	32.7364	12.8886	0.307222	102.443	65.7849	3.91195	0.0275887	41.8206	13.7852	77.8637	3.06244	29.7635	66.847	28.6559	15.775	2.39775	17.6666	9.75334	12.0824	0.111522	1.91181	0.752085	0.764801	2.93719	15.9341	2.99507	0.0206426	12.8293	0.0581132	8.53721	3.82739	4.46638	17.8294	4.15063	54.6562	14.3945	22.9195	34.4326	10.7019	33.7716
500	0.0424804	0.00817736	11.7265	1.88405	0.00603059	21.4973	2.41508	2.07392	14.3498	32.952	14.801	0.292701	107.109	78.3279	5.86357	0.0136822	41.8637	11.2487	74.8355	3.57724	11.2173	61.8807	27.8628	15.6156	2.04678	14.9215	14.0754	14.713	0.110069	1.63599	0.808035	0.861574	3.07506	34.0601	1.7018	0.0198209	14.1347	0.073099	8.77431	1.12815	4.66842	22.7353	4.9013	50.2146	13.5467	39.633	32.8777	17.5431	23.7632
501	0.0722375	0.0129645	21.5624	6.0877	0.00859445	30.0898	3.84853	3.75552	19.1478	74.0423	19.1569	0.697923	263.658	119.037	6.26694	0.0343669	72.9212	16.3306	96.7845	7.98324	63.9958	66.212	66.9898	19.9614	3.59853	26.7047	8.58859	21.8701	0.09267	1.88207	0.782778	1.38179	3.4742	41.2655	4.09992	0.039298	20.0567	0.0481839	9.65766	2.1124	7.56667	29.3285	8.48802	73.661	20.9004	41.4102	39.5945	23.9474	45.5351
502	0.0710473	0.0153005	10.8944	4.53427	0.00870462	25.8832	4.93223	2.84674	21.6711	112.308	16.3388	0.951477	972.076	136.82	7.54216	0.0899437	81.2096	22.4464	160.827	11.0355	114.838	67.6	81.3712	21.998	14.1852	23.4468	13.5054	11.8172	0.136089	4.08346	0.753682	3.44047	4.3123	50.2804	14.9796	0.0543963	39.6398	0.0205171	6.006	1.16765	8.90491	38.0497	16.1491	61.45	16.0811	34.699	31.0444	20.434	107.677
503	0.031168	0.00681525	7.11864	2.46359	0.00313486	11.5358	9.77737	2.30597	70.8542	59.7501	23.9337	0.310571	210.018	87.1435	2.77395	0.0267274	80.3808	19.5965	137.688	3.03544	166.256	64.4711	94.2238	19.4533	2.23471	26.4634	33.0167	30.4381	0.147277	3.08052	0.75692	1.16875	2.72837	13.7255	2.16392	0.0157997	16.5398	0.0642808	16.7991	1.79744	6.77581	24.764	5.45245	94.1009	18.6584	44.2172	83.3235	6.96218	97.7224
504	0.0772613	0.0301151	50.1337	3.59389	0.0128363	69.2122	14.053	8.23492	56.636	191.723	37.2602	0.601836	718.787	292.368	23.9505	0.0582904	123.154	29.2218	169.483	7.49491	192.086	182.178	220.644	26.0366	31.0077	40.5965	33.3558	34.5275	0.186951	3.41001	0.885821	3.29396	3.86841	86.4226	5.85293	0.0726818	31.0026	0.137406	31.0431	1.08934	20.7763	65.4751	11.7286	162.488	35.6123	94.6137	155.065	46.1326	155.512
505	0.109486	0.0091479	20.4439	6.53907	0.00547486	16.0309	20.025	10.1396	104.836	131.637	61.4848	0.654985	1424	483.417	4.30297	0.067786	147.18	35.3696	268.397	5.67361	514.864	111.825	103.958	28.8957	10.226	48.9407	48.914	70.7181	0.156476	2.45038	1.31433	9.50091	5.71617	290.411	3.42172	0.0226087	50.9692	0.0657043	26.5649	0.490358	22.5385	91.2411	9.22957	73.1653	27.2043	157.169	106.882	10.4047	159.198
506	0.0307048	0.00427976	5.92039	1.57012	0.00435279	10.2707	3.1	3.34284	42.3983	47.5903	24.3967	0.0907967	85.5709	43.3718	2.77181	0.0153652	31.7544	12.6936	93.1842	1.16956	123.968	80.8825	44.2886	16.0356	1.66162	16.4882	24.7709	28.0084	0.123439	3.14739	0.714478	1.04362	2.93293	25.8588	1.1504	0.015342	13.8556	0.111311	9.19736	2.64901	7.53571	24.1251	3.49636	86.6119	20.3427	36.4419	60.944	4.49955	90.8148
507	0.0120793	0.00181095	3.06736	0.4939	0.0020581	20.855	2.52141	1.97964	6.93948	17.2664	8.89836	0.0962248	72.889	45.7244	4.55455	0.00676416	25.0035	11.3838	84.4925	1.72656	21.2553	30.4658	14.426	14.9095	0.677801	13.9658	4.97822	5.03459	0.0403324	0.767525	0.54087	0.799856	2.13398	3.73816	0.337289	0.0048776	6.37042	0.0150233	5.02319	3.5977	1.34099	8.59248	3.20631	41.3646	9.08944	20.561	16.0458	15.4351	17.1478
508	0.0222622	0.00530667	6.13263	1.17913	0.0052946	18.661	2.80209	2.49118	18.4114	31.1575	13.1274	0.276144	84.3337	64.4763	4.68411	0.019062	45.9547	13.3666	80.2892	2.78874	54.8984	51.3057	34.3299	16.2318	1.69881	16.2297	11.9444	20.027	0.0907003	1.98776	0.66276	0.768954	2.60217	23.4987	1.79259	0.0202205	11.589	0.0554885	8.90967	3.12908	2.89017	20.119	6.39816	58.2326	13.5561	28.8037	28.1212	12.3066	27.1221
509	0.0154698	0.00448053	4.24936	0.618983	0.00424522	13.2922	1.69086	2.01798	11.0464	31.5903	15.3996	0.345447	140.401	106.846	3.39437	0.0218823	33.0147	18.5737	90.6943	2.91351	36.4556	46.6677	28.4267	19.3176	1.56579	21.9323	8.88842	5.95136	0.0790875	1.62379	0.754861	0.786768	1.85646	17.7351	1.86004	0.0160371	10.2184	0.0385183	4.70683	2.80234	1.69119	7.22107	6.25247	37.7548	19.8888	27.2303	25.8405	8.67595	17.5846
510	0.010784	0.00667459	5.26496	1.03155	0.00926115	15.7868	0.520675	1.59944	13.1155	43.2879	13.9738	0.393759	178.691	137.175	5.29403	0.0357986	43.7684	18.5169	80.4299	3.1561	24.8072	52.5682	43.2733	17.993	2.01309	19.4687	11.6215	11.5391	0.163973	2.28204	0.911552	0.604907	2.10405	30.9662	6.13388	0.0283027	8.73643	0.0983653	5.09298	1.82064	1.42567	7.81608	9.19103	48.0463	17.8994	34.9933	16.2353	15.6191	17.8129
511	0.0477	0.0111277	16.2144	4.23369	0.00819036	31.588	5.24848	4.05434	23.8771	63.3742	15.9004	0.566318	233.816	109.983	7.70299	0.0290536	66.7424	15.3118	107.57	8.8887	54.5433	69.3923	65.0099	19.0189	2.72397	21.7129	8.02447	15.0073	0.0752342	1.59313	0.737434	0.788384	3.30216	34.4594	3.24979	0.0431781	18.2443	0.0386958	9.58621	1.90463	5.13192	21.4058	6.36233	77.5628	17.6324	34.6998	40.3641	23.9764	38.7763
512	0.0186376	0.00487402	4.49873	1.18002	0.00507385	24.8246	2.61731	2.14829	16.0141	36.8416	11.8503	0.18566	143.149	71.8968	5.39053	0.0172889	29.5622	15.8135	94.5264	3.02699	45.67	48.7012	44.9745	16.6454	1.84651	19.7919	9.34259	6.55669	0.107303	1.79953	0.620276	0.841001	2.90864	11.6824	1.31747	0.0247209	17.5641	0.0450178	7.39912	2.82694	2.10439	18.1067	4.5252	61.8204	13.4904	26.4778	28.4856	14.2052	28.3193
513	0.0846098	0.0243075	30.9257	9.32594	0.0135687	31.7399	16.6092	7.50475	42.9717	95.8587	25.8286	1.51395	202.355	81.6125	14.8361	0.070848	78.2008	17.4641	117.981	20.3698	73.5442	111.052	79.8199	21.7975	15.4327	30.877	31.1262	45.2154	0.280344	6.09289	0.71019	2.15563	5.5234	82.1026	7.08266	0.0958108	42.5413	0.0672074	14.1695	3.38225	14.5419	74.438	15.4875	100.723	36.7409	38.5677	165.849	17.1067	80.3334
514	0.203151	0.098536	122.858	34.2994	0.0198394	22.314	1.60496	3.99574	37.4084	252.227	38.5338	4.98195	722.605	165.69	4.6471	0.549686	151.119	27.072	84.7668	8.02261	251.312	90.2351	241.941	24.9803	26.9035	40.4045	26.7331	99.6257	0.351352	7.60401	0.89479	3.55042	5.63635	735.893	28.1105	0.240302	49.4964	0.162361	10.8559	2.31248	32.4299	50.2222	20.2907	45.192	54.6692	49.4676	202.294	15.4092	193.82
515	0.131676	0.040899	99.3362	30.7993	0.0191557	57.7896	26.8455	3.37477	136.068	230.098	39.3394	2.35705	826.505	168.688	14.7163	0.250017	105.942	30.881	120.038	28.0813	287.56	127.265	245.831	26.8892	55.5258	63.3013	15.9377	26.6161	0.430321	3.36179	0.796332	7.08882	6.64559	73.1054	17.135	0.372285	85.0837	0.256933	29.2628	6.30114	24.5925	93.8998	6.62716	156.309	72.5677	38.0016	178.689	26.9564	278.636
516	0.021108	0.00483816	5.20141	0.925737	0.0045321	14.2774	1.6271	2.15431	10.482	36.1896	17.4283	0.458528	152.753	114	3.0857	0.0268429	35.9427	19.47	86.788	3.04638	48.6375	51.4581	32.4474	19.7215	2.17994	25.082	10.3897	8.1391	0.0897048	1.94937	0.763237	1.22425	2.0845	21.5961	2.58072	0.0156422	11.7116	0.0443567	4.91708	3.04745	2.29486	9.29079	7.71373	40.4445	22.3638	29.5578	28.1342	9.42618	21.3154
517	0.0177973	0.00452787	7.88254	0.707702	0.00632772	23.6133	7.23961	2.97958	49.6254	71.2071	22.4698	0.541271	589.642	191.394	5.76948	0.0513123	40.8187	29.1294	146.483	3.10039	55.8894	73.4331	85.5711	24.2195	11.3139	42.6077	33.625	6.24583	0.16222	3.48734	0.935098	2.57519	2.88528	25.1641	2.16776	0.0194302	28.8382	0.0895487	8.62923	3.196	3.51689	14.8882	8.96269	62.1481	23.3279	39.1238	71.7868	8.66544	42.2987
518	0.137132	0.0136385	17.5374	4.56648	0.00841656	14.6987	16.346	3.03672	49.6743	147.093	31.5501	0.233314	565.376	275.674	3.13648	0.046307	64.5217	33.8859	195.352	2.77188	148.737	128.928	123.356	25.6932	12.5677	54.8362	19.7226	10.0445	0.107465	1.34194	1.0126	4.33668	4.09436	82.183	2.83906	0.0514449	47.1945	0.0910519	17.1061	1.29392	22.8848	35.5945	5.7712	89.4736	26.2609	104.324	37.835	7.2844	145.481
[truncated: 149 more columns]
