# Supplementary material for: Developing and experimentally validating a glucocorticoid signaling-related gene signature to evaluate the prognosis and immunotherapeutic response in kidney renal clear cell carcinoma
Source: PLoS One. 2025 Oct 13;20(10):e0334104. doi: 10.1371/journal.pone.0334104 (PMC12517536; doi:10.1371/journal.pone.0334104)
Supplement: S19 Table — (XLSX) [file pone.0334104.s041.xlsx]

## Sheet: S19
S19 Table The difference of drug sensitivity between high and low-GSRS subjects in the TCGA-KIRC cohort.
Drug name	P value
ULK1_4989	5.71561e-29
Mirin	4.53819e-25
XAV939	1.0998e-23
Vinorelbine	1.92064e-23
Epirubicin	2.12372e-23
GNE-317	1.26019e-22
Topotecan	2.88053e-22
Irinotecan	3.32606e-22
SB505124	8.1667e-22
Camptothecin	2.36803e-21
Elephantin	3.18114e-20
AZD7762	4.5364e-20
MG-132	2.99149e-19
Palbociclib	3.76079e-19
5-Fluorouracil	1.03147e-18
Vinblastine	1.0369e-18
Rapamycin	5.03471e-18
Teniposide	6.54277e-18
Pictilisib	6.92235e-18
PRIMA-1MET	7.4752e-18
Luminespib	1.29e-17
Dactolisib	1.6132e-17
Dabrafenib	2.29831e-17
Cisplatin	4.85516e-17
Telomerase Inhibitor IX	6.07647e-17
Pyridostatin	7.16017e-17
RO-3306	8.26843e-17
AZD6738	2.70404e-16
AZ960	1.47301e-15
AZD1332	2.67477e-15
Lapatinib	4.00659e-15
Leflunomide	5.22981e-15
Podophyllotoxin bromide	9.08893e-15
Gemcitabine	1.31432e-14
GSK2578215A	2.74299e-14
Foretinib	2.93629e-14
WIKI4	3.44094e-14
Docetaxel	3.60017e-14
Docetaxel	3.60017e-14
OF-1	1.00061e-13
VX-11e	1.2501e-12
PLX-4720	1.26613e-12
ERK_6604	2.33545e-12
Buparlisib	2.37499e-12
GSK269962A	2.61541e-12
Sabutoclax	6.15403e-12
ERK_2440	1.01877e-11
Mitoxantrone	1.15585e-11
AZD3759	1.41589e-11
Cytarabine	3.01376e-11
CDK9_5038	3.14879e-11
Staurosporine	5.1261e-11
Vorinostat	6.99119e-11
Vincristine	7.95378e-11
Obatoclax Mesylate	1.45069e-10
BI-2536	5.01952e-10
Dactinomycin	5.34885e-10
Dactinomycin	5.34885e-10
Paclitaxel	5.55232e-10
Talazoparib	7.28444e-10
AZD5153	8.02061e-10
MK-1775	9.89747e-10
Niraparib	1.08101e-09
OTX015	1.19351e-09
AZD2014	1.67534e-09
Pevonedistat	2.08186e-09
PF-4708671	2.27009e-09
YK-4-279	2.67829e-09
Taselisib	3.43993e-09
MK-8776	4.25739e-09
JAK_8517	5.88981e-09
Erlotinib	6.23003e-09
PRT062607	7.578e-09
Eg5_9814	7.60448e-09
AZD5582	1.34594e-08
Alpelisib	1.53309e-08
AGI-5198	1.57022e-08
Wee1 Inhibitor	2.38458e-08
Dasatinib	3.61499e-08
VE821	6.85995e-08
Nutlin-3a (-)	7.81635e-08
EPZ004777	8.78659e-08
AZD5363	1.10532e-07
AZD8055	1.28547e-07
Sorafenib	1.86599e-07
IRAK4_4710	2.00042e-07
Alisertib	2.54862e-07
MIRA-1	3.1026e-07
LY2109761	3.66847e-07
IGF1R_3801	3.85444e-07
OSI-027	4.70794e-07
VSP34_8731	5.58704e-07
Temozolomide	5.866e-07
Olaparib	5.95589e-07
SCH772984	6.40618e-07
Entospletinib	9.64693e-07
GSK343	2.2624e-06
MK-2206	3.12094e-06
Entinostat	3.77573e-06
MIM1	4.91993e-06
Osimertinib	6.32167e-06
BMS-536924	7.09971e-06
GDC0810	9.59534e-06
PD0325901	1.56563e-05
NU7441	1.72717e-05
GSK591	1.73634e-05
VE-822	1.83546e-05
CZC24832	1.91963e-05
Trametinib	2.1662e-05
Doramapimod	2.49413e-05
AZD4547	3.26324e-05
BPD-00008900	4.03365e-05
LJI308	5.23067e-05
Tamoxifen	8.7043e-05
AZD5438	0.000118041
Oxaliplatin	0.000133018
Oxaliplatin	0.000133018
Ipatasertib	0.000157755
WZ4003	0.000170886
Ibrutinib	0.000202631
Fulvestrant	0.000262282
Fulvestrant	0.000262282
BDP-00009066	0.00027266
Carmustine	0.000295252
Axitinib	0.000318148
KU-55933	0.00063891
Bortezomib	0.000815127
JAK1_8709	0.000829049
LCL161	0.000903926
Selumetinib	0.000989153
Crizotinib	0.00109986
SB216763	0.00129151
Nilotinib	0.00131551
Cediranib	0.00216661
Afuresertib	0.00269938
Acetalax	0.00284325
CDK9_5576	0.00409322
AMG-319	0.00444038
Ulixertinib	0.00805985
Ulixertinib	0.00805985
Sepantronium bromide	0.00811604
PAK_5339	0.00875767
I-BRD9	0.0097719
Fludarabine	0.011999
ABT737	0.0151487
Uprosertib	0.0164989
Uprosertib	0.0164989
I-BET-762	0.0192758
AT13148	0.0218373
Afatinib	0.0225916
Ribociclib	0.0239847
IAP_5620	0.0244653
Linsitinib	0.0305074
Dinaciclib	0.0386642
BIBR-1532	0.0442232
Cyclophosphamide	0.0488057
ZM447439	0.0554051
IWP-2	0.0624838
Wnt-C59	0.0675182
AZD1208	0.071671
Navitoclax	0.0738245
JQ1	0.0795916
Gefitinib	0.0823502
AZD8186	0.0899757
EPZ5676	0.0972088
Tozasertib	0.128073
KRAS (G12C) Inhibitor-12	0.145557
P22077	0.180901
RVX-208	0.2008
AZD5991	0.205384
Sapitinib	0.245293
WEHI-539	0.245532
MN-64	0.247207
GSK1904529A	0.255455
BMS-754807	0.271751
AZ6102	0.313154
PD173074	0.325998
LGK974	0.333279
BMS-345541	0.348456
Gallibiscoquinazole	0.39952
AGI-6780	0.429395
Zoledronate	0.440794
Savolitinib	0.454132
NVP-ADW742	0.456259
Venetoclax	0.500695
Nelarabine	0.534891
Dihydrorotenone	0.543815
Picolinici-acid	0.601313
TAF1_5496	0.622316
Daporinad	0.626471
Sinularin	0.701444
Ruxolitinib	0.713669
UMI-77	0.720248
PCI-34051	0.761041
PFI3	0.772247
AZD6482	0.775393
GSK2606414	0.788919
ML323	0.801601
