# Supplementary material for: Developing and experimentally validating a glucocorticoid signaling-related gene signature to evaluate the prognosis and immunotherapeutic response in kidney renal clear cell carcinoma
Source: PLoS One. 2025 Oct 13;20(10):e0334104. doi: 10.1371/journal.pone.0334104 (PMC12517536; doi:10.1371/journal.pone.0334104)
Supplement: S20 Table — (XLSX) [file pone.0334104.s042.xlsx]

## Sheet: S20
S20 Table The tumor volume (mm3) of the mice in each group.
Group	Day
	7	10	13	16	19	22	25	28	31
Vector control (KD)	16.5 ± 3.11	21.03 ± 3.43	30.11 ± 4.25	43.5 ± 5.8	68.5 ± 10.91	123.25 ± 72.32	165.5 ± 100.95	231.5 ± 167.62	314.92 ± 223.75
KD-NFKB2	15.75 ± 4.11	16.41 ± 4.14	17.74 ± 4.25	19.73 ± 4.55	22.38 ± 5.15	25.69 ± 6.13	29.16 ± 7.82	35.05 ± 9.07	40.44 ± 11.81
CORT	17.25 ± 4.03	19.68 ± 4.62	29.53 ± 7.37	37.8 ± 8.17	51.5 ± 13.18	64.38 ± 14.82	84.43 ± 21.66	113.15 ± 37.13	139.54 ± 44.15
