# Supplementary material for: Developing and experimentally validating a glucocorticoid signaling-related gene signature to evaluate the prognosis and immunotherapeutic response in kidney renal clear cell carcinoma
Source: PLoS One. 2025 Oct 13;20(10):e0334104. doi: 10.1371/journal.pone.0334104 (PMC12517536; doi:10.1371/journal.pone.0334104)
Supplement: S21 Table — (XLSX) [file pone.0334104.s043.xlsx]

## Sheet: S21
S21 Table The 44 gene signatures collected from the published literature.
Model	Gene	Coefficient
LRSRGs-related gene signature	ACADM	−0.0230
LRSRGs-related gene signature	EHD4	−0.1209
LRSRGs-related gene signature	FLOT1	0.1494
LRSRGs-related gene signature	GPC1	0.0654
LRSRGs-related gene signature	GSR	−0.1057
LRSRGs-related gene signature	LRRC8A	0.188
LRSRGs-related gene signature	NGFR	0.2076
LRSRGs-related gene signature	SDHB	−0.0762
LRSRGs-related gene signature	SEC61G	0.2699
6-MRG prognostic risk signature	PAFAH2	− 0.1652
6-MRG prognostic risk signature	ACADSB	− 0.0669
6-MRG prognostic risk signature	ACADM	− 0.0694
6-MRG prognostic risk signature	HADH	− 0.2394
6-MRG prognostic risk signature	PYCR1	0.1851
6-MRG prognostic risk signature	ITPKA	0.1504
SARS-CoV-2–related gene signature	ACADM	−0.4955
SARS-CoV-2–related gene signature	CENPF	0.3805
SARS-CoV-2–related gene signature	KDELC1	0.2904
SARS-CoV-2–related gene signature	PLOD2	0.2048
SARS-CoV-2–related gene signature	TRMT1	0.4925
RAMS	ACADM	−4.868
RAMS	RPS8	-10.934
11-metabolic gene signature	NOS1	-0.0555
11-metabolic gene signature	ALAD	0.018
11-metabolic gene signature	ALDH3B2	0.1302
11-metabolic gene signature	ACADM	-0.0948
11-metabolic gene signature	ITPKA	0.049
11-metabolic gene signature	IMPDH1	0.1788
11-metabolic gene signature	SCD5	-0.1354
11-metabolic gene signature	FADS2	0.1488
11-metabolic gene signature	ACHE	0.0594
11-metabolic gene signature	CA4	-0.057
11-metabolic gene signature	HK3	0.2213
LMRS	DGKZ	0.0272
LMRS	ACADM	−0.0059
LMRS	ACAT1	−0.0033
LMRS	ECHS1	−0.0012
LMRS	HPGD	−0.0186
Fatty acid metabolism-related gene signature	HACD1	0.306337
Fatty acid metabolism-related gene signature	HSD17B3	0.0364353
Fatty acid metabolism-related gene signature	CA4	-0.0133041
Fatty acid metabolism-related gene signature	ABCD1	0.0420451
Fatty acid metabolism-related gene signature	CPT1B	0.229444
Fatty acid metabolism-related gene signature	SCD5	-0.00976561
Fatty acid metabolism-related gene signature	DPEP1	-0.0103002
Fatty acid metabolism-related gene signature	GAD2	1.05863
Fatty acid metabolism-related gene signature	CYP4F3	0.0138241
Fatty acid metabolism-related gene signature	ALAD	-0.00621329
Fatty acid metabolism-related gene signature	ACADM	-0.0132331
Fatty acid metabolism-related gene signature	ADH6	-0.00970732
Fatty acid metabolism-related gene signature	ACAT1	-0.00101808
Fatty acid metabolism-related gene signature	ALOX5AP	0.00903129
Fatty acid metabolism-related gene signature	HADH	-0.0183565
Fatty acid metabolism-related gene signature	ACBD7	0.404583
Fatty acid metabolism-related gene signature	HAO2	-0.000257181
Fatty acid metabolism-related gene signature	IL4I1	0.0133401
Fatty acid metabolism-related gene signature	ACAD11	-0.0624719
Fatty acid metabolism-related gene signature	HIBCH	-0.00538781
Hypoxia-immune-related gene signature	AKAP12	0.148
Hypoxia-immune-related gene signature	ANGPTL4	0.035
Hypoxia-immune-related gene signature	CD1E	0.105
Hypoxia-immune-related gene signature	CD79A	0.043
Hypoxia-immune-related gene signature	SERPINE1	0.039
Hypoxia-immune-related gene signature	CXCL13	0.028
Hypoxia-immune-related gene signature	MT2A	0.077
Hypoxia-immune-related gene signature	XCL2	0.1
Stemness- and EMT-related gene signature	ANGPTL4	0.13742
Stemness- and EMT-related gene signature	CCL20	0.1269
Stemness- and EMT-related gene signature	ENO1	0.26655
Stemness- and EMT-related gene signature	FGF2	0.49379
Stemness- and EMT-related gene signature	LGR4	0.21893
Stemness- and EMT-related gene signature	PIM2	-0.19482
Stemness- and EMT-related gene signature	S100P	0.0977
Stemness- and EMT-related gene signature	SATB2	0.35116
Stemness- and EMT-related gene signature	SHOX2	0.20242
Stemness- and EMT-related gene signature	ZNF322	-0.25704
Stemness- and EMT-related gene signature	CFTR	-0.14704
Endotheliocyte senescence-related gene signature	ANLN	0.138
Endotheliocyte senescence-related gene signature	SLC34A2	-0.072
Endotheliocyte senescence-related gene signature	ANGPTL4	0.097
Endotheliocyte senescence-related gene signature	FAM83A	0.113
Endotheliocyte senescence-related gene signature	GJB3	0.118
Anoikis-related gene prognostic signature	ANGPTL4	0.10864
Anoikis-related gene prognostic signature	CDKN3	0.30417
Anoikis-related gene prognostic signature	SLCO1B3	0.18653
Anoikis-related gene signature	ANGPTL4	0.13445
Anoikis-related gene signature	CDKN3	0.12767
Anoikis-related gene signature	PLK1	0.21102
Anoikis-related gene signature	SLC2A1	0.042861
Fatty acid metabolism-related gene signature	SLC2A1	−0.293
Fatty acid metabolism-related gene signature	PKP2	0.145
Fatty acid metabolism-related gene signature	FAM83A	0.113
Fatty acid metabolism-related gene signature	TCN1	0.092
Fatty acid metabolism-related gene signature	MS4A1	-0.142
Fatty acid metabolism-related gene signature	CLIC6	-0.081
Fatty acid metabolism-related gene signature	UBE2S	0.24
Fatty acid metabolism-related gene signature	RRM2	0.217
Fatty acid metabolism-related gene signature	CDC45	-0.286
Fatty acid metabolism-related gene signature	IGF2BP1	0.162
Fatty acid metabolism-related gene signature	ANGPTL4	0.093
Fatty acid metabolism-related gene signature	CD109	0.112
PPAR signalling-related gene signature	ANGPTL4	0.003
PPAR signalling-related gene signature	ACSL3	0.006
PPAR signalling-related gene signature	ADIPOQ	0.171
PPAR signalling-related gene signature	FABP1	0.023
PPAR signalling-related gene signature	SLC27A1	-0.025
PPAR signalling-related gene signature	ACOX2	-0.013
PPAR signalling-related gene signature	PPARD	0.007
PPAR signalling-related gene signature	OLR1	-0.004
EGFR-TKIs resistance-related gene signature	HSPA2	0.0485
EGFR-TKIs resistance-related gene signature	ATP8B3	0.0621
EGFR-TKIs resistance-related gene signature	SPOCK1	0.0471
EGFR-TKIs resistance-related gene signature	EIF6	0.1724
EGFR-TKIs resistance-related gene signature	NUP62CL	0.0801
EGFR-TKIs resistance-related gene signature	BCAR3	0.0038
EGFR-TKIs resistance-related gene signature	PCSK9	0.0997
EGFR-TKIs resistance-related gene signature	NT5E	0.0472
EGFR-TKIs resistance-related gene signature	FLNC	0.1222
EGFR-TKIs resistance-related gene signature	KRT8	0.1218
EGFR-TKIs resistance-related gene signature	FSCN1	0.0151
EGFR-TKIs resistance-related gene signature	ANGPTL4	0.093
EGFR-TKIs resistance-related gene signature	ID1	0.0757
Extracellular matrix protein-related gene signature	TGFBI	0.0092
Extracellular matrix protein-related gene signature	CSPG5	-0.0307
Extracellular matrix protein-related gene signature	PI3	0.0481
Extracellular matrix protein-related gene signature	CXCL11	-0.1219
Extracellular matrix protein-related gene signature	MMP17	0.0512
Extracellular matrix protein-related gene signature	IL12A	0.0084
Extracellular matrix protein-related gene signature	ESM1	-0.0317
Extracellular matrix protein-related gene signature	HMCN2	0.0707
Extracellular matrix protein-related gene signature	TLL1	0.4759
Extracellular matrix protein-related gene signature	FGF23	0.0328
Extracellular matrix protein-related gene signature	PRSS1	-0.0277
Extracellular matrix protein-related gene signature	ANGPTL4	0.0245
Extracellular matrix protein-related gene signature	FREM2	-0.0014
Extracellular matrix protein-related gene signature	CLEC5A	0.0311
Extracellular matrix protein-related gene signature	AMBN	1.2734
Senescence-based prognostic gene signature	PTGER2	-0.744
Senescence-based prognostic gene signature	FGF2	0.295
Senescence-based prognostic gene signature	IGFBP3	0.155
Senescence-based prognostic gene signature	ANGPTL4	0.52
Senescence-based prognostic gene signature	DKK1	0.106
Senescence-based prognostic gene signature	WNT16	0.337
Senescence-based prognostic gene signature	SPP1	0.012
Immune gene-related signature	ANGPTL4	0.109
Immune gene-related signature	IDO1	0.005
Immune gene-related signature	NOX1	-0.006
Immune gene-related signature	CXCL3	-0.016
Immune gene-related signature	LTB4R	0.076
Immune gene-related signature	IL1RL2	0.133
Immune gene-related signature	CD72	0.304
Immune gene-related signature	NOS2	-0.018
Immune gene-related signature	NUDT6	-1.689
Lymph node metastasis-associated prognostic signature	ANGPTL4	0.0365
Lymph node metastasis-associated prognostic signature	BARX2	0.0158
Lymph node metastasis-associated prognostic signature	GPR98	−0.0131
Lymph node metastasis-associated prognostic signature	KRT6A	0.0232
Lymph node metastasis-associated prognostic signature	PTPRH	0.024
Lymph node metastasis-associated prognostic signature	RGS20	0.0852
Lymph node metastasis-associated prognostic signature	TCN1	0.0124
Lymph node metastasis-associated prognostic signature	TNS4	0.0211
Radioresistance-related gene signature	TNFRSF13C	0.238734
Radioresistance-related gene signature	CD36	0.174309
Radioresistance-related gene signature	ANGPTL4	0.21823
Radioresistance-related gene signature	LAMB3	0.213025
Radioresistance-related gene signature	SERPINA1	-0.210616
Hypoxia and ferroptosis-related gene signature	VGLL3	-0.1733
Hypoxia and ferroptosis-related gene signature	SNX30	-0.136252
Hypoxia and ferroptosis-related gene signature	WFDC2	-0.103969
Hypoxia and ferroptosis-related gene signature	STK32A	-0.0685151
Hypoxia and ferroptosis-related gene signature	PHLDB2	-0.0589884
Hypoxia and ferroptosis-related gene signature	KLK11	-0.0366717
Hypoxia and ferroptosis-related gene signature	SMAD9	-0.0228891
Hypoxia and ferroptosis-related gene signature	LAMA3	0.0199221
Hypoxia and ferroptosis-related gene signature	FSTL3	0.0342118
Hypoxia and ferroptosis-related gene signature	ANGPTL4	0.0370575
Hypoxia and ferroptosis-related gene signature	TNS4	0.0837406
Hypoxia and ferroptosis-related gene signature	ITGA2	0.154147
Hypoxia and ferroptosis-related gene signature	KCNQ3	0.333951
Hypoxia and ferroptosis-related gene signature	MAPK4	0.449172
Cancer-associated fibroblast related gene signature	ANGPTL4	0.0019
Cancer-associated fibroblast related gene signature	CPNE8	0.2069
Cancer-associated fibroblast related gene signature	CST2	0.0054
Cancer-associated fibroblast related gene signature	HTR1F	0.1564
Cancer-associated fibroblast related gene signature	IL1RAP	0.0019
Cancer-associated fibroblast related gene signature	NR1D1	0.1624
Cancer-associated fibroblast related gene signature	NTAN1	0.1771
Cancer-associated fibroblast related gene signature	OLFML2B	0.0123
Cancer-associated fibroblast related gene signature	TMEM259	-0.2786
Cancer-associated fibroblast related gene signature	VTN	0.0609
Immune- and stemness-related gene signature	BDNF	0.02733
Immune- and stemness-related gene signature	GPI	0.004734
Immune- and stemness-related gene signature	CX3CR1	−0.05939
Immune- and stemness-related gene signature	MET	0.0012
Immune- and stemness-related gene signature	SEMA3A	0.0096
Immune- and stemness-related gene signature	GPER1	0.00503
Immune- and stemness-related gene signature	ARRB1	−0.00995
Immune- and stemness-related gene signature	LIFR	−0.02840
Immune- and stemness-related gene signature	CRABP1	0.00206
Immune- and stemness-related gene signature	PAK1	0.00804
Immune- and stemness-related gene signature	IL3RA	−0.02285
Immune- and stemness-related gene signature	SHC3	−0.05521
Immune- and stemness-related gene signature	VIPR1	−0.00924
Immune- and stemness-related gene signature	CBLC	0.00051
Immune- and stemness-related gene signature	ADRB2	−0.02154
Immune- and stemness-related gene signature	ANGPTL4	0.00719
Secreted protein-related gene signature	CLEC3B	-0.029
Secreted protein-related gene signature	C1QTNF6	0.183
Secreted protein-related gene signature	TCN1	0.002
Secreted protein-related gene signature	F2	0.0123
Secreted protein-related gene signature	FETUB	0.0522
Secreted protein-related gene signature	IGFBP1	0.0381
Secreted protein-related gene signature	ANGPTL4	0.0185
Secreted protein-related gene signature	IFNE	0.0107
Secreted protein-related gene signature	CCL20	0.0051
Lipid metabolism-related gene signature	ANGPTL4	0.108
Lipid metabolism-related gene signature	NPAS2	0.265
Lipid metabolism-related gene signature	SLCO1B3	0.083
Lipid metabolism-related gene signature	ACOXL	-0.261
Lipid metabolism-related gene signature	ALOX15	-0.191
Lipid metabolism-related gene signature	B3GALNT1	0.177
Lipid metabolism-related gene signature	ANGPTL4	0.086
Lipid metabolism-related gene signature	CD79A	−0.128
Lipid metabolism-related gene signature	CIDEC	0.247
Lipid metabolism-related gene signature	CYP17A1	−0.584
Lipid metabolism-related gene signature	ELOVL2	0.398
Lipid metabolism-related gene signature	HACD1	0.132
Lipid metabolism-related gene signature	LDHA	0.221
Lipid metabolism-related gene signature	MTMR10	−0.412
Lipid metabolism-related gene signature	NPAS2	0.165
Lipid metabolism-related gene signature	PLEKHA6	0.112
Lipid metabolism-related gene signature	SLCO1B3	0.111
Ferroptosis-related gene signature	ANGPTL4	0.1497
Ferroptosis-related gene signature	SLC1A5	−0.1806
Ferroptosis-related gene signature	CGAS	−0.2385
Iron metabolism-related gene signature	HAVCR1	0.01949
Iron metabolism-related gene signature	SPN	-0.00501
Iron metabolism-related gene signature	GAPDH	3e-05
Iron metabolism-related gene signature	ANGPTL4	0.00087
Iron metabolism-related gene signature	PRSS3	4e-05
Iron metabolism-related gene signature	KRT8	0.00036
Iron metabolism-related gene signature	LDHA	0.00122
Iron metabolism-related gene signature	HMMR	0.02521
Iron metabolism-related gene signature	SLC2A1	0.00407
Iron metabolism-related gene signature	CYP24A1	0.00102
Iron metabolism-related gene signature	LOXL2	0.0045
Iron metabolism-related gene signature	TIMP1	0.00031
Immune gene-related signature	ICOS	−0.34244
Immune gene-related signature	ISG20	−0.24956
Immune gene-related signature	ANGPTL4	0.270329
Immune gene-related signature	SBDS	0.423242
Immune gene-related signature	LTBR	0.401314
Glycolysis-related gene signature	ANGPTL4	0.15
Glycolysis-related gene signature	PYGB	0.3194
Glycolysis-related gene signature	ISG20	-0.2542
Glycolysis-related gene signature	SEH1L	-0.2911
Glycolysis-related gene signature	IRS2	0.1492
Glycolysis-related gene signature	GOT1	-0.5224
Glycolysis-related gene signature	HSPA5	0.6886
Glycolysis-related gene signature	ANGPTL4	0.1495
Glycolysis-related gene signature	PFKM	0.428
Glycolysis-related gene signature	PFKFB4	0.3741
Glycolysis-related gene signature	IER3	0.2287
Immune gene-related signature	S100A16	0.0016
Immune gene-related signature	FGF2	0.257
Immune gene-related signature	IGKV4-1	-0.0003
Immune gene-related signature	CX3CR1	-0.0984
Immune gene-related signature	INHA	0.0079
Immune gene-related signature	ANGPTL4	0.0057
Immune gene-related signature	TNFRSF11A	0.1793
Immune gene-related signature	VIPR1	-0.1091
Immune gene-related signature	S100P	−0.00034
Immune gene-related signature	S100A16	0.001593
Immune gene-related signature	CRABP1	0.004666
Immune gene-related signature	FGF2	0.179618
Immune gene-related signature	IGKV4-1	−0.00037
Immune gene-related signature	SEMA4B	0.005702
Immune gene-related signature	IL11	0.163065
Immune gene-related signature	INHA	0.008009
Immune gene-related signature	INSL4	0.010981
Immune gene-related signature	ANGPTL4	0.004859
Immune gene-related signature	LGR4	0.012764
Immune gene-related signature	TNFRSF11A	0.240902
Immune gene-related signature	VIPR1	−0.08722
Immune gene-related signature	SHC3	−0.1968
Glycolysis-related gene signature	HMMR	0.2551
Glycolysis-related gene signature	B4GALT1	0.216
Glycolysis-related gene signature	SLC16A3	-0.157
Glycolysis-related gene signature	ANGPTL4	0.1238
Glycolysis-related gene signature	EXT1	0.2381
Glycolysis-related gene signature	GPC1	0.1027
Glycolysis-related gene signature	RBCK1	0.182
Glycolysis-related gene signature	SOD1	0.1874
Glycolysis-related gene signature	AGRN	0.2226
Chromatin regulator-related gene signature	CENPK	0.235
Chromatin regulator-related gene signature	ANGPTL4	0.104
Chromatin regulator-related gene signature	CCL20	0.088
Chromatin regulator-related gene signature	CPS1	0.061
Chromatin regulator-related gene signature	GJB3	0.138
Chromatin regulator-related gene signature	TPSB2	-0.134
Glycolysis-related gene signature	ISG20	-0.25414
Glycolysis-related gene signature	CITED2	0.07897
Glycolysis-related gene signature	PYGB	0.11769
Glycolysis-related gene signature	IRS2	0.09112
Glycolysis-related gene signature	ANGPTL4	0.06399
Glycolysis-related gene signature	TGFBI	0.04811
Glycolysis-related gene signature	LHX9	0.03555
Glycolysis-related gene signature	PC	0.05593
Glycolysis-related gene signature	DDIT4	0.05907
Hypoxia-related gene signature	XPNPEP1	0.033204
Hypoxia-related gene signature	SLC2A1	0.005672
Hypoxia-related gene signature	ANGPTL4	0.004505
Hypoxia-related gene signature	PFKP	0.002714
Aging-related gene signature	CLU	0.000417265
Aging-related gene signature	HSP90AA1	0.000830242
Aging-related gene signature	JAK2	-0.0883145
Aging-related gene signature	MAP3K5	0.0544405
Aging-related gene signature	NFKB2	-0.0249125
Aging-related gene signature	PLAU	0.00640832
Aging-related gene signature	PTK2	0.0294017
Aging-related gene signature	RECQL4	0.0199175
Aging-related gene signature	S100B	-0.0131271
WGCNA-based gene signature	NFKB2	0.04296
WGCNA-based gene signature	NEK9	0.070743
WGCNA-based gene signature	HOXA7	0.055637
WGCNA-based gene signature	ARPC5L	0.748162
WGCNA-based gene signature	FAM30A	0.294823
WGCNA-based gene signature	LOC105371592	0.031033
cGAS-STING related genes signature	IFNB1	2.18
cGAS-STING related genes signature	IFNA4	4.871
cGAS-STING related genes signature	IL6	0.135
cGAS-STING related genes signature	NFKB2	-0.366
cGAS-STING related genes signature	TRIM25	-0.466
